# Supplementary material for: Measurement of Physical Activity by Shoe-Based Accelerometers—Calibration and Free-Living Validation
Source: Sensors (Basel). 2021 Mar 26;21(7):2333. doi: 10.3390/s21072333 (PMC8036475; doi:10.3390/s21072333)
Supplement: Supplementary file 1 [file sensors-21-02333-s001.zip]

Archive with 2 entries (2 files):
- labdata.csv
- validationdata.csv
