# Supplementary material for: Measurement of Physical Activity by Shoe-Based Accelerometers—Calibration and Free-Living Validation
Source: Sensors (Basel). 2021 Mar 26;21(7):2333. doi: 10.3390/s21072333 (PMC8036475; doi:10.3390/s21072333)
Supplement: Supplementary file 1 [file sensors-21-02333-s001.zip › labdata.csv]

id	sex	age	height	weight	thigh	subject	fullAcc	label	shoe	hip	wrist	mets
E001	f	20	179	72	0	1	0.393018497583384	Sitting - Sudoku	0	0	5.6876155456793	NaN
E001	f	20	179	72	0.659432569866374	1	2.74935834768831	Standing - Sudoku	0.83747563320688	2.59729644448672	2.36352939610724	NaN
E001	f	20	179	72	477.296077634187	1	372.473118806558	Walking	1019.07890224122	317.756538101511	310.783825529233	NaN
E001	f	20	179	72	518.210999810371	1	425.608523683318	Walking brisk	1189.91514027832	390.274173750704	301.279450306322	NaN
E001	f	20	179	72	1228.91071511357	1	1185.69073776034	Running	2056.50650546317	1108.50901943496	1903.33303640348	NaN
E002	m	25	192	81	0	2	0.62566675970709	Sitting - Sudoku	0	0	0	1.31632508153927
E002	m	25	192	81	1.51476072727632	2	3.9619304389076	Standing - Sudoku	0	0.837919913627006	68.9490675819609	1.31423082371166
E002	m	25	192	81	383.966711962316	2	318.449003107545	Walking	858.523036077199	301.526355828066	236.288942050346	3.29085217092982
E002	m	25	192	81	558.759875388612	2	480.206025808403	Walking brisk	1124.71422369933	464.931427162609	321.983165686621	5.51402499661576
E002	m	25	192	81	1221.4736593398	2	1216.67138132399	Running	1733.54085686082	1216.27256943714	1547.21017882182	10.6280501426255
E003	m	23	183.5	90.6	0	3	1.09509559806968	Sitting - Sudoku	0.525445112269275	0.267229813099752	1.6289808219173	1.64098728912091
E003	m	23	183.5	90.6	0.0382087129085574	3	0.4388485072441	Standing - Sudoku	0	0	0	1.2919817536292
E003	m	23	183.5	90.6	385.149360182935	3	298.437564392874	Walking	862.894192669641	246.424060257631	256.680505285776	3.6982832275789
E003	m	23	183.5	90.6	545.322515128658	3	434.162784736584	Walking brisk	1111.56947971579	362.742080154323	331.479690735371	5.0020941974719
E003	m	23	183.5	90.6	1194.28101451343	3	1158.57282515709	Running	1849.67148866156	1036.53402830206	1694.44164660114	11.3960636770054
E004	m	21	177.5	80.5	0	4	0.573475904729501	Sitting - Sudoku	0	0	0	1.95450438788081
E004	m	21	177.5	80.5	0	4	0.602007610221206	Standing - Sudoku	1.10937100594647	0.0933651445678059	0.887052839593094	1.72747353676312
E004	m	21	177.5	80.5	355.520308304284	4	281.389635339494	Walking	749.683324567717	239.187513973868	245.93784540034	4.07715352290158
E004	m	21	177.5	80.5	512.609752938435	4	447.796113623712	Walking brisk	1019.21304843946	372.051733745474	383.039607423286	6.22532422528255
E004	m	21	177.5	80.5	1201.47238055873	4	1025.46856030457	Running	1456.87399719271	820.758834940931	1023.62700665043	11.3019644807306
E005	m	25	184	85	0	5	1.40748301941726	Sitting - Sudoku	0	0.0378077496053088	67.4186616060138	1.3229879343286
E005	m	25	184	85	0	5	0.548796458919333	Standing - Sudoku	0	0	6.35727490720073	1.32199736081233
E005	m	25	184	85	433.556004831442	5	348.993370990236	Walking	974.714328282129	307.342872184088	255.407787009335	3.95898027684308
E005	m	25	184	85	588.523484895172	5	492.166880819898	Walking brisk	1188.14586702635	439.234358748638	320.172456924102	4.82671034996619
E005	m	25	184	85	1166.13714102142	5	1161.87893739607	Running	1718.48316311319	1003.25025285324	1387.16055769127	11.8720437323989
E006	m	44	164.5	66	0	6	0.246329512313037	Sitting - Sudoku	0	0	1.42708606094989	1.22641467126002
E006	m	44	164.5	66	0	6	0.311396501416067	Standing - Sudoku	0	0	0.163957375855534	1.36504825206353
E006	m	44	164.5	66	421.742091275846	6	330.282814045326	Walking	922.70756056812	296.855285993684	281.388858281478	3.71111845324875
E006	m	44	164.5	66	646.422057638457	6	570.245091443077	Walking brisk	1299.32495841757	552.823063177206	396.672849306873	7.00291357149701
E006	m	44	164.5	66	1187.38036289341	6	1158.23941687353	Running	1976.33245830576	1053.2922013702	1715.32116798928	13.8819469261403
E007	m	22	181	79	0.0888230616763359	7	2.64061229039429	Sitting - Sudoku	0.164930185131505	0.264267325106931	12.6510447430828	1.3603510861272
E007	m	22	181	79	2.4953828203843	7	2.73890849433024	Standing - Sudoku	3.58031028657982	1.49090799560111	21.0650287157116	1.33739631770022
E007	m	22	181	79	527.177199303845	7	410.062943525015	Walking	1115.44574507459	348.596139971939	388.385271002982	5.17821604400341
E007	m	22	181	79	620.403062489417	7	520.301331446967	Walking brisk	1246.42352091712	460.979950708479	415.059980498847	5.94904015726483
E007	m	22	181	79	1109.24733097233	7	1105.6878974577	Running	1853.91011029309	1011.75041336031	1854.9296170471	13.1255751006237
E008	m	22	189	79	0	8	0.743681922880005	Sitting - Sudoku	0	0.120077017444873	2.06071807539515	1.69096802277359
E008	m	22	189	79	8.00069391806699	8	6.86696971203116	Standing - Sudoku	12.1989949394846	3.02819711794647	1.18307980303899	1.74868359407269
E008	m	22	189	79	528.976567134206	8	455.770058182437	Walking	1085.87515417105	374.995035741796	414.420689244105	5.60745315453973
E008	m	22	189	79	597.15048722655	8	524.620720512028	Walking brisk	1220.77101621965	444.893819827097	421.108422001635	6.57699291540098
E008	m	22	189	79	1276.44834838163	8	1205.50516524673	Running	1954.30579363486	1090.2836602168	1735.39685519496	13.4387629272577
E009	f	24	170	64	0	9	1.27812907833112	Sitting - Sudoku	0	0	0	2.34382234454059
E009	f	24	170	64	0	9	0.81276931205638	Standing - Sudoku	0	0	0	2.08932298200143
E009	f	24	170	64	597.874550213909	9	428.943881013247	Walking	1034.7136906322	358.037306484906	333.460471348341	5.35669849203843
E009	f	24	170	64	755.442972697083	9	608.630801864556	Walking brisk	1300.6718789287	555.27663880823	402.315391712101	7.0693888457589
E009	f	24	170	64	1270.00782809729	9	1259.10014013259	Running	1918.12618395435	1142.73784161379	1865.44418579011	13.0110462824854
E010	m	27	176	69	0.0835854382752206	10	1.04492311546077	Sitting - Sudoku	0	0.762016210674779	20.8683186578928	1.54179284703088
E010	m	27	176	69	0	10	0.177947027473005	Standing - Sudoku	0	0	0.618587168371309	1.41025505371175
E010	m	27	176	69	543.979400868825	10	373.36105397016	Walking	1009.74640065219	327.816907806999	300.005102291258	4.15074183116628
E010	m	27	176	69	759.823951946368	10	585.922846819578	Walking brisk	1252.5129880477	530.629316195156	394.370288723852	7.07430397472041
E010	m	27	176	69	1358.87867441106	10	1261.06663330512	Running	1957.79909617314	1069.26796230237	1426.10360347661	13.7263482060418
E011	f	22	161	45	0	11	0.90801947860693	Sitting - Sudoku	0	0	0	0.935570225010519
E011	f	22	161	45	0	11	0.379013001318868	Standing - Sudoku	0	0	0	0.927581658269803
E011	f	22	161	45	686.030911685037	11	416.297922409245	Walking	1069.18612875623	297.12287036	251.239475723818	3.10640494861912
E011	f	22	161	45	732.266684026092	11	483.17545433629	Walking brisk	1215.30009823868	392.203925426106	341.984846863947	4.89422582872755
E011	f	22	161	45	1464.22998364828	11	1120.81433796346	Running	1642.82760570055	891.415370680793	1698.3906967657	8.30521424276186
E012	f	22	169	64	0	12	0.172136508224668	Sitting - Sudoku	0	0	8.25594049607294	1.56806854955918
E012	f	22	169	64	6.47321845413987	12	7.19434199442529	Standing - Sudoku	8.72048694791962	3.73479107466982	51.8063090663951	1.76432771624621
E012	f	22	169	64	655.776842188907	12	413.740531069896	Walking	1028.414184871	312.602608165125	273.426945216565	5.12541753056572
E012	f	22	169	64	744.534677036625	12	548.4124487901	Walking brisk	1198.24492323943	409.941425502307	389.506208614359	7.68739759059532
E012	f	22	169	64	1258.33436039804	12	1163.66875285037	Running	1731.1269964606	1008.0706360658	1662.832082368	11.2549070023885
E013	f	24	166	55	0	13	0.44576709280755	Sitting - Sudoku	0	0	5.81737934877409	1.71452531561474
E013	f	24	166	55	1.2089202477417	13	1.15947578426642	Standing - Sudoku	0.0483788482463401	0.114898691470464	0	1.77306650255418
E013	f	24	166	55	515.428887385058	13	375.872168199814	Walking	963.135523260731	291.490923366867	413.415995538072	3.83754272225966
E013	f	24	166	55	646.948103695952	13	473.29695488283	Walking brisk	1069.66593546029	403.34391192844	561.929335666931	5.56592966153652
E013	f	24	166	55	1061.54914796015	13	1004.66543032339	Running	1539.39879146516	928.653823202614	1184.19806255986	11.6891933972309
E014	f	25	162	52	0	14	1.41567530388378	Sitting - Sudoku	0.343658214023337	0.434869698601339	1.35869281574493	1.91684695412539
E014	f	25	162	52	0.127182349359999	14	1.8419045480697	Standing - Sudoku	0	0.0393837278684528	2.05102218257588	2.23921113906134
E014	f	25	162	52	603.675185910406	14	483.076157168172	Walking	1035.0812443718	434.791458570941	409.35413667249	5.39395850319882
E014	f	25	162	52	821.003334023678	14	664.91107855543	Walking brisk	1317.24537807518	620.922215869088	516.236092918256	8.82709542268879
E014	f	25	162	52	1333.2222658066	14	1351.40634068996	Running	2156.09075558276	1097.78982029171	1967.74776491424	13.9073289522985
E015	f	21	167	64	3.4269028683508	15	2.40922310435484	Sitting - Sudoku	26.1716960647496	0.124283809471498	0.30074887760019	1.83904558481152
E015	f	21	167	64	1.08594943692269	15	3.0683349263501	Standing - Sudoku	18.1065641297327	1.04175775604426	17.6713295841552	1.41913035763387
E015	f	21	167	64	693.39421001468	15	472.86897714183	Walking	1164.46807669965	384.150283120223	413.013231098671	4.71115665706611
E015	f	21	167	64	758.583900478782	15	573.781288657741	Walking brisk	1388.20154170866	492.15344528329	483.284739388531	7.26299296190182
E015	f	21	167	64	1247.81321348363	15	1166.19521314235	Running	1639.37745454859	1020.41172906087	1521.76223488459	12.2652014289619
E016	f	26	170	66	0	16	0.263212992919772	Sitting - Sudoku	0	0	0	0.957813547691216
E016	f	26	170	66	0.125799611369686	16	1.1058879836859	Standing - Sudoku	0	2.02311640513069	0.0769843276270096	1.06933506270368
E016	f	26	170	66	609.427398206343	16	434.258968508404	Walking	1052.78817192545	357.313152096573	321.133974860147	3.2971076819504
E016	f	26	170	66	709.728058703393	16	521.757565223216	Walking brisk	1171.1720703032	452.204461134432	345.316523241278	4.12573371323863
E016	f	26	170	66	1117.59327596996	16	1067.25137689979	Running	1721.26841283906	965.407568341699	1205.67831308288	7.0086625253037
E017	m	19	178	65	0.0415117610198644	17	0.727983467460865	Sitting - Sudoku	0	0	15.608183905557	1.77378216128573
E017	m	19	178	65	0.0385823366498504	17	0.592203108528311	Standing - Sudoku	0	0	8.4869885925357	1.93427470460484
E017	m	19	178	65	636.501345086035	17	485.87640742662	Walking	1163.62824806321	409.862669271716	385.896420820988	4.88177600021255
E017	m	19	178	65	702.087304128906	17	527.717034850177	Walking brisk	1188.74690595596	452.409456102257	394.343528988083	5.56168014584268
E017	m	19	178	65	1242.31206132389	17	1194.4785790008	Running	1852.13522273549	1067.75261865388	1802.22181396319	11.9998825160213
E018	m	26	179	75	0	18	0.630035789905472	Sitting - Sudoku	0	0	17.7325612267098	1.25303796132384
E018	m	26	179	75	0	18	0.905590156647415	Standing - Sudoku	0.935464717570524	0	19.6118541482301	1.35339181607408
E018	m	26	179	75	523.327583910464	18	370.915002843084	Walking	1057.09556832623	363.817788543577	335.995758167085	3.40095262967842
E018	m	26	179	75	666.698366982762	18	487.635334976329	Walking brisk	1263.21443785514	501.634920323397	348.382161762256	4.72146477093612
E018	m	26	179	75	1060.40498046473	18	1019.57360975421	Running	1796.65036317169	922.343525739897	1611.85568988073	8.58188926061024
E019	m	22	185	78.5	0	19	0.117935244670083	Sitting - Sudoku	0	0	0.87525644769056	1.18558847893276
E019	m	22	185	78.5	2.27252848000168	19	2.41382759922629	Standing - Sudoku	3.65272285099418	1.56264090136777	0.953946954033013	1.41527255177421
E019	m	22	185	78.5	464.926912666034	19	374.991215046409	Walking	1012.11231539095	335.548469340204	294.873492271745	3.95535951449653
E019	m	22	185	78.5	600.195755015198	19	514.533603165663	Walking brisk	1204.52457654766	493.139806343594	387.505517604239	6.63992591368119
E019	m	22	185	78.5	1271.81925664112	19	1189.7155503812	Running	1965.08514692155	1099.08164218833	1858.53287357686	13.23435153421
E020	f	25	173	74	0.0377962252759364	20	1.15615347950634	Sitting - Sudoku	0	0.143626815643203	22.051342275923	1.54925026532106
E020	f	25	173	74	2.69696988156255	20	4.6358352054873	Standing - Sudoku	0.320282198870132	5.19437059572442	14.4302246900336	1.58870502978127
E020	f	25	173	74	540.888705662115	20	418.340773138239	Walking	1057.47208947369	359.28840927596	468.033305603623	5.09050180265098
E020	f	25	173	74	640.452756766835	20	542.122733239098	Walking brisk	1192.11144458661	518.56377167323	485.219304158087	6.7820074144562
E020	f	25	173	74	1267.52423421998	20	1216.01222431961	Running	1739.50281815971	1063.86140611363	1368.56377292255	10.0282077623438
E021	m	23	176	82	0.366202649057494	21	2.14665584097307	Sitting - Sudoku	9.28963774744372	1.53003951243134	2.52587475800899	1.42336644488111
E021	m	23	176	82	0	21	0.353801023357512	Standing - Sudoku	0	0.0401765669674166	1.70071205200995	1.56205173662429
E021	m	23	176	82	576.130908119833	21	417.433386310665	Walking	956.44878305694	319.826719617972	360.790131317337	4.37950666883117
E021	m	23	176	82	707.622692302925	21	532.681086542195	Walking brisk	1089.84146590996	421.768990380357	468.315345238347	5.82893448566186
E021	m	23	176	82	1256.39880025405	21	1180.01703241291	Running	1764.9984263152	944.990649279958	1397.06118453663	12.494128319376
E022	f	28	158	53	0	22	0.78338652921334	Sitting - Sudoku	0.604907008149201	0.0379433478127723	0.0444337774746007	2.32410431659034
E022	f	28	158	53	5.34716513305047	22	4.8274406065336	Standing - Sudoku	2.5711720109301	3.37487679483269	17.574691279887	2.27642068643014
E022	f	28	158	53	472.825494616461	22	373.502865254551	Walking	929.381474982574	299.222260344108	341.01212527386	5.00797553005727
E022	f	28	158	53	666.588011225767	22	533.686632731354	Walking brisk	1167.88578887238	471.177631036675	398.792996870458	6.80988565427258
E022	f	28	158	53	1179.73152439075	22	1138.4478799856	Running	1529.43089513507	887.041921551073	1609.66419155285	12.0224116660107
E024	m	29	183	92	1.7923168331457	24	6.80265946875211	Sitting - Sudoku	2.17462863223802	5.005277489807	42.1358558988357	1.08051353481365
E024	m	29	183	92	11.3787457253155	24	19.8067745616799	Standing - Sudoku	13.0952820428083	10.6181465452124	129.282785640299	1.5088108670886
E024	m	29	183	92	625.154607055187	24	388.712640721907	Walking	994.124095943149	280.327012066691	285.150254609131	3.84662642016316
E024	m	29	183	92	937.443280755212	24	546.860204309849	Walking brisk	1203.19092333354	427.016024832069	345.907309299072	5.71004053240282
E024	m	29	183	92	1262.66123436065	24	1093.40646236474	Running	1668.45047630075	970.165218131028	1149.91960479522	8.80765898579664
E025	m	25	178	72	0	25	0.12811023833581	Sitting - Sudoku	0.61221414185232	0	0	1.17738464072919
E025	m	25	178	72	5.1928267445925	25	4.3484896305318	Standing - Sudoku	4.26926432521822	3.91032893771935	0.608052060792698	1.27804694532907
E025	m	25	178	72	500.366549406478	25	387.317377418867	Walking	1072.31988074178	342.124700690856	306.905454772859	4.01451448744962
E025	m	25	178	72	599.449847078354	25	479.536723224995	Walking brisk	1204.78202735683	453.082129620445	347.394734178267	5.64902205281769
E025	m	25	178	72	1156.05487393906	25	1105.22011574833	Running	1866.45925454205	978.517298926009	1385.05989374438	9.7476047906969
E026	m	29	166	68.4	0.0387198903362812	26	5.07745191008544	Sitting - Sudoku	4.59164214944148	3.88615553836815	51.4177771540388	1.50661193486496
E026	m	29	166	68.4	0	26	0.26752098011854	Standing - Sudoku	0	0.13623031647481	5.98372605818689	1.09432700826719
E026	m	29	166	68.4	487.870269265202	26	385.685313336238	Walking	964.764577708888	333.215235919127	353.49908619144	5.18346472645558
E026	m	29	166	68.4	586.176927849193	26	477.677748210356	Walking brisk	1086.83263443922	421.165680286544	455.677468515257	5.99928355665887
E026	m	29	166	68.4	1122.75530876507	26	1123.4638521163	Running	1835.6085411707	1178.66692863658	1362.09933766356	11.0623085340002
E027	m	25	190	91	0.324163788973186	27	1.09874300492756	Sitting - Sudoku	8.07865600614924	0	7.2190611376703	1.28692532837782
E027	m	25	190	91	0	27	0.243234334422033	Standing - Sudoku	0	0.281094873393924	3.01168817725726	1.12016359954995
E027	m	25	190	91	485.350243849607	27	377.403342372524	Walking	1048.53586524879	316.855001401471	447.477870523534	4.35416807575779
E027	m	25	190	91	577.37691548515	27	466.172653863585	Walking brisk	1202.36911737873	411.265903675012	342.760137644071	5.91387338632692
E027	m	25	190	91	1061.22221468616	27	1050.01244988436	Running	1732.6943980196	940.150669837569	1384.42559470656	10.41502708107
E028	f	24	161	62	1.84583022727789	28	10.2839692982215	Sitting - Sudoku	30.4117980130601	15.1950393422958	20.7913531982515	1.76143766750953
E028	f	24	161	62	9.70893343663244	28	9.14833749566091	Standing - Sudoku	7.2571608561892	3.99442368024054	33.917574128324	1.6189905238569
E028	f	24	161	62	499.156812328616	28	402.083886728128	Walking	1053.70129119829	329.363131012247	443.456479976258	4.59209592005373
E028	f	24	161	62	613.0956058314	28	502.052020069101	Walking brisk	1231.11724061445	454.667207473211	430.796076531999	5.75425364861373
E028	f	24	161	62	1000.55620585157	28	1005.57383752169	Running	1501.9851809321	908.485417417003	1116.2879528026	8.23760067827602
E029	m	50	188	89	8.33876304528887	29	8.0239925191776	Sitting - Sudoku	35.3559256767706	2.25022000691208	17.9855629171229	1.72573270747793
E029	m	50	188	89	5.2740141213073	29	5.57869674071673	Standing - Sudoku	16.2690564922199	1.93291550874388	34.5947806235979	2.086592791145
E029	m	50	188	89	549.133432912431	29	445.334963194507	Walking	1228.40185925976	368.353378338556	382.822586166146	4.80961386793931
E029	m	50	188	89	670.27787398635	29	574.195473899477	Walking brisk	1382.83585369529	482.286380591276	444.345446787904	6.08359401902338
E029	m	50	188	89	1234.2969895554	29	1218.17080421682	Running	2187.32915639583	991.550072934844	2012.22968450233	9.60573079258383
E030	f	26	185	86	0.120541519636086	30	3.30419673964235	Sitting - Sudoku	12.5485015041725	1.78216639933182	0.191341401626871	2.14348204367821
E030	f	26	185	86	0	30	1.4858994377964	Standing - Sudoku	6.3376900081852	0.0413500872340208	10.0577209165608	2.15425730331138
E030	f	26	185	86	747.315811845771	30	525.392036462821	Walking	1246.19853889024	444.327358740849	266.565282051091	4.15432618089036
E030	f	26	185	86	843.158418724288	30	689.872476956831	Walking brisk	1458.18229514676	632.324620154781	319.400932275381	6.08896443499184
E030	f	26	185	86	1159.15439274523	30	1175.08445424689	Running	2018.4763586809	1109.34092985636	1533.54486345345	10.0683284753186
E031	f	23	164	61	3.04841014520086	31	12.4326975240109	Sitting - Sudoku	56.3843628842264	3.57776261992919	17.0479507386002	0.9474520489216
E031	f	23	164	61	11.861279048465	31	19.672725762613	Standing - Sudoku	6.15188832615224	11.3404550477986	91.7709489170333	1.05459269530053
E031	f	23	164	61	567.249898023611	31	437.784062728323	Walking	1105.10683248638	348.927938608769	351.863739211166	4.48390615892672
E031	f	23	164	61	626.968836981294	31	489.149790396736	Walking brisk	1191.08076934296	392.127294959335	429.104967165476	5.02897800452659
E031	f	23	164	61	1094.26596453078	31	1126.96320817168	Running	1729.18687026769	1047.42927084968	1905.81753578645	8.90150471828267
E032	m	27	175	69	0.0430819872880596	32	NaN	Sitting - Sudoku	1.99258227881364	2.08257987006781	9.47689731933654	1.94226363659194
E032	m	27	175	69	3.23039806871571	32	NaN	Standing - Sudoku	2.16031209501618	1.35934314803236	9.6492332642699	1.9650661898427
E032	m	27	175	69	447.634483800254	32	NaN	Walking	865.234334900097	294.981560421069	451.601751212476	3.21786671806443
E032	m	27	175	69	593.167971115639	32	NaN	Walking brisk	1022.33202747629	418.790701646066	332.173590766735	4.28380659788145
E032	m	27	175	69	1272.80929147721	32	NaN	Running	1685.15603312555	997.842292673521	1669.5934348477	8.6868685704588
E033	f	21	175	60	0	33	NaN	Sitting - Sudoku	0	0	0	1.20492261015344
E033	f	21	175	60	0	33	NaN	Standing - Sudoku	0	0	0	1.17746726373305
E033	f	21	175	60	621.320886536774	33	NaN	Walking	1017.01440469748	395.737513710425	344.2306088752	4.00042536827636
E033	f	21	175	60	708.410456327938	33	NaN	Walking brisk	1094.9299718914	455.798686395768	410.383056816749	4.59515544670168
E033	f	21	175	60	1207.32720503114	33	NaN	Running	1677.84734394889	935.725705372738	1213.01426271508	8.27460457013904
E034	f	27	165	71	0.0999642876206943	34	1.6873894592585	Sitting - Sudoku	10.5041120127273	2.43375935469806	19.3396138547153	1.56531420080814
E034	f	27	165	71	4.29248531068879	34	6.90604103463333	Standing - Sudoku	12.9860859226383	2.61668295684855	19.0518187506262	1.55646436225923
E034	f	27	165	71	660.979468794922	34	436.35389117826	Walking	1135.25890762076	376.651051605864	365.365519966616	3.5943760223044
E034	f	27	165	71	775.593710883523	34	509.352274665171	Walking brisk	1299.252233668	466.881518678819	340.222172375671	5.20129704992554
E034	f	27	165	71	1283.09351875502	34	1162.04370255401	Running	1883.78189278237	1049.19991746014	1532.61654798769	9.60479498878938
E035	f	23	175	60	0.635800663996145	35	3.73775313254446	Sitting - Sudoku	1.03593094165718	2.12123079340452	45.1545525940093	0.900929155589201
E035	f	23	175	60	0	35	0.780485730573168	Standing - Sudoku	0	0.349303635587911	24.9333712673538	1.1853346150658
E035	f	23	175	60	500.796634020152	35	424.893327554444	Walking	978.175508727974	342.850896507123	338.96803278705	4.01825174180166
E035	f	23	175	60	546.164908811339	35	499.210038006221	Walking brisk	1076.58003064781	410.51835396459	370.842807365563	5.4214022611905
E035	f	23	175	60	1157.3381719245	35	1155.7716934896	Running	1711.44456699118	930.42843279002	1387.50438619079	7.7736046548096
