# Supplementary material for: Measurement of Physical Activity by Shoe-Based Accelerometers—Calibration and Free-Living Validation
Source: Sensors (Basel). 2021 Mar 26;21(7):2333. doi: 10.3390/s21072333 (PMC8036475; doi:10.3390/s21072333)
Supplement: Supplementary file 1 [file sensors-21-02333-s001.zip › validationdata.csv]

id	group	sex	age	height	weight	time	bodyacc	shoe	hip	thigh	wrist	mets
A01	A	f	53	173	69	2019-mars-18 09:22:45	NaN	0	0	0	476.6017925315	2.04035437843702
A01	A	f	53	173	69	2019-mars-18 09:22:46	NaN	0	0	0	118.984112820207	2.05070685069648
A01	A	f	53	173	69	2019-mars-18 09:22:47	NaN	0	0	0	254.076543771713	2.05217191432657
A01	A	f	53	173	69	2019-mars-18 09:22:48	NaN	0	0	0	487.95556424258	2.05363697795666
A01	A	f	53	173	69	2019-mars-18 09:22:49	NaN	0	38.9035134490042	15.9549110665005	487.629814906628	2.36501734902931
A01	A	f	53	173	69	2019-mars-18 09:22:50	NaN	186.147414723714	39.3887166745167	105.609077484171	321.801351398309	2.69758851035436
A01	A	f	53	173	69	2019-mars-18 09:22:51	NaN	106.316151940298	41.9901200209741	164.723612257477	246.204227293836	3.03015967167942
A01	A	f	53	173	69	2019-mars-18 09:22:52	NaN	748.344580084119	140.25280185548	206.562269869448	490.951983393838	3.36273083300447
A01	A	f	53	173	69	2019-mars-18 09:22:53	NaN	456.042425009475	80.4706505103476	183.391545454811	331.617694902189	3.69530199432952
A01	A	f	53	173	69	2019-mars-18 09:22:54	NaN	533.30459131532	60.242377641351	135.141037561923	539.182209216292	3.36295384566039
A01	A	f	53	173	69	2019-mars-18 09:22:55	NaN	449.588150118226	92.9487232596699	100.17540324452	305.219179104705	2.9851411287867
A01	A	f	53	173	69	2019-mars-18 09:22:56	NaN	317.091433714948	141.006241265437	264.524696166329	289.628847638824	2.60732841191302
A01	A	f	53	173	69	2019-mars-18 09:22:57	NaN	374.115675618204	179.02931192029	124.12125266943	284.01633157446	2.22951569503934
A01	A	f	53	173	69	2019-mars-18 09:22:58	NaN	435.417891487181	108.892073638028	183.099957346115	396.078148856495	2.18563478678178
A01	A	f	53	173	69	2019-mars-18 09:22:59	NaN	50.6711908456057	111.393464424085	184.158766293589	314.998098417452	2.16458682270311
A01	A	f	53	173	69	2019-mars-18 09:23:00	NaN	881.077361312621	186.13636038098	244.86886207984	478.322695024441	2.14353885862443
A01	A	f	53	173	69	2019-mars-18 09:23:01	NaN	1001.99947152219	141.207508993819	249.06778875817	333.577666022812	2.12249089454576
A01	A	f	53	173	69	2019-mars-18 09:23:02	NaN	1029.17931507564	273.452897153124	357.360998177159	637.084710241452	2.86631560862581
A01	A	f	53	173	69	2019-mars-18 09:23:03	NaN	974.646289922813	251.500598031562	371.411187582384	424.467068799452	3.66243930924684
A01	A	f	53	173	69	2019-mars-18 09:23:04	NaN	1065.48681550109	228.534679766805	351.197952108759	474.969415737342	3.56954954255658
A01	A	f	53	173	69	2019-mars-18 09:23:05	NaN	1024.97519102743	240.058371256558	354.282427548146	446.776957462515	3.41587253023772
A01	A	f	53	173	69	2019-mars-18 09:23:06	NaN	836.844189441146	216.947908808914	360.422496361919	682.576220862421	3.26219551791886
A01	A	f	53	173	69	2019-mars-18 09:23:07	NaN	1123.82406388432	245.15783983681	357.613120647698	644.112099983592	3.1085185056
A01	A	f	53	173	69	2019-mars-18 09:23:08	NaN	471.47938959851	123.107915057914	248.62072725573	339.559891512062	3.6938276504265
A01	A	f	53	173	69	2019-mars-18 09:23:09	NaN	605.05831258626	141.545121072126	148.180410065074	189.502129811227	4.32966576326294
A01	A	f	53	173	69	2019-mars-18 09:23:10	NaN	481.431909006887	134.367167160598	209.931866206944	464.223975490855	4.45153109448943
A01	A	f	53	173	69	2019-mars-18 09:23:11	NaN	591.072315583699	161.859709473475	255.958020299607	196.415111101282	4.53825298765712
A01	A	f	53	173	69	2019-mars-18 09:23:12	NaN	1181.35509802149	215.202375599348	365.507749782648	323.988022133809	4.36639607060379
A01	A	f	53	173	69	2019-mars-18 09:23:13	NaN	1032.42585528583	238.936295574335	337.864013249013	249.369483350118	4.17685855114212
A01	A	f	53	173	69	2019-mars-18 09:23:14	NaN	1137.93247085931	217.958650677497	341.992731884331	285.061657285018	3.8790223741003
A01	A	f	53	173	69	2019-mars-18 09:23:15	NaN	1043.25193883427	235.287105878202	324.013384029069	328.843702783966	3.57378116064269
A01	A	f	53	173	69	2019-mars-18 09:23:16	NaN	1006.45311408664	228.694669834869	306.815961842457	192.989102247082	3.26853994718508
A01	A	f	53	173	69	2019-mars-18 09:23:17	NaN	226.888267596684	156.473382932579	173.122702136282	136.684407612898	2.96329873372747
A01	A	f	53	173	69	2019-mars-18 09:23:18	NaN	414.385083644656	60.5614831731729	85.0624916138104	69.2338524323229	3.63012549019313
A01	A	f	53	173	69	2019-mars-18 09:23:19	NaN	358.347165755125	133.818725774475	224.062169585997	121.057255256363	4.3634184326362
A01	A	f	53	173	69	2019-mars-18 09:23:20	NaN	706.259260950769	169.118228934217	263.566498326183	154.906514148706	5.09671137507926
A01	A	f	53	173	69	2019-mars-18 09:23:21	NaN	958.87067957415	191.979837048976	327.772323152486	200.717733083118	5.02529027403394
A01	A	f	53	173	69	2019-mars-18 09:23:22	NaN	1093.07478678644	215.04157916803	306.006263697098	1059.63728583021	4.8988459905281
A01	A	f	53	173	69	2019-mars-18 09:23:23	NaN	989.214258915237	210.810624620704	320.051913917561	833.141580491292	4.77240170702225
A01	A	f	53	173	69	2019-mars-18 09:23:24	NaN	1079.38742448317	277.837174342763	437.694593508346	637.230240931479	4.59024171371261
A01	A	f	53	173	69	2019-mars-18 09:23:25	NaN	726.14619548752	130.561375942796	245.89499941325	751.53651606885	4.40427209921979
A01	A	f	53	173	69	2019-mars-18 09:23:26	NaN	0	32.2638515579052	75.8335414455079	903.596877914692	4.18743440117922
A01	A	f	53	173	69	2019-mars-18 09:23:27	NaN	0	2.29579169807623	2.85895168627872	506.538048655249	3.96848606494736
A01	A	f	53	173	69	2019-mars-18 09:23:28	NaN	23.8446164209556	22.8675434284139	46.4878073212713	457.29570756318	3.24843296328935
A01	A	f	53	173	69	2019-mars-18 09:23:29	NaN	161.817370651884	129.387720572402	192.040221220324	372.927464869107	2.49411628792712
A01	A	f	53	173	69	2019-mars-18 09:23:30	NaN	69.5339291131925	61.1398887138571	223.864655950496	241.855545087555	2.47969635207784
A01	A	f	53	173	69	2019-mars-18 09:23:31	NaN	192.707134678453	78.1245455124834	78.3089598708012	329.418154758564	2.51586764628074
A01	A	f	53	173	69	2019-mars-18 09:23:32	NaN	353.99812981713	164.455433132862	163.997424230161	416.595158433675	2.88415328327613
A01	A	f	53	173	69	2019-mars-18 09:23:33	NaN	546.350708855682	267.89505756509	288.557398909023	322.110259571982	3.27514759328306
A01	A	f	53	173	69	2019-mars-18 09:23:34	NaN	941.474329854319	314.999368296127	302.703411328102	914.013315842794	3.66614190328999
A01	A	f	53	173	69	2019-mars-18 09:23:35	NaN	894.720489933007	311.914717931229	216.463050518755	709.352928440783	4.16010278112298
A01	A	f	53	173	69	2019-mars-18 09:23:36	NaN	662.708070945146	250.564690706161	352.713158998757	530.239239616497	4.66110410803809
A01	A	f	53	173	69	2019-mars-18 09:23:37	NaN	701.114263439742	284.440042338811	274.221901114787	574.342319457417	4.20128622640668
A01	A	f	53	173	69	2019-mars-18 09:23:38	NaN	1040.16604894791	306.98442903941	284.881586502414	637.905404541944	3.67577130487465
A01	A	f	53	173	69	2019-mars-18 09:23:39	NaN	1026.51364278018	379.062338338895	383.569372086139	548.009036090457	3.55085926169774
A01	A	f	53	173	69	2019-mars-18 09:23:40	NaN	699.980846199588	157.873458414893	301.472773337664	470.099926486113	3.45333886832299
A01	A	f	53	173	69	2019-mars-18 09:23:41	NaN	337.152005369748	125.23676968573	103.000316426284	183.435061825204	3.35581847494824
A01	A	f	53	173	69	2019-mars-18 09:23:42	NaN	461.082647854317	103.086453045414	211.633963775068	625.791414799132	5.15316516425652
A01	A	f	53	173	69	2019-mars-18 09:23:43	NaN	998.77784689043	222.734044188436	281.645654106632	559.297282744514	7.08007541477389
A01	A	f	53	173	69	2019-mars-18 09:23:44	NaN	967.458060162966	215.320409072748	291.432162404355	329.791574460145	6.72702517289946
A01	A	f	53	173	69	2019-mars-18 09:23:45	NaN	1013.90176181318	212.519880550783	318.056591222045	425.526499202722	6.21808019650191
A01	A	f	53	173	69	2019-mars-18 09:23:46	NaN	1102.93499711628	252.604655245407	386.447902149512	600.444730551623	5.70913522010435
A01	A	f	53	173	69	2019-mars-18 09:23:47	NaN	1117.64490598788	241.892237259865	385.04372436482	484.017083500926	5.4405282231404
A01	A	f	53	173	69	2019-mars-18 09:23:48	NaN	1093.5047258188	258.700927084715	384.100483772446	500.138263691415	5.18835459229157
A01	A	f	53	173	69	2019-mars-18 09:23:49	NaN	1147.00621654337	246.029586529755	381.494118978609	292.014362590113	4.75222658252598
A01	A	f	53	173	69	2019-mars-18 09:23:50	NaN	1211.80392327232	287.855285318306	440.068212268052	427.34754393024	4.30352049556946
A01	A	f	53	173	69	2019-mars-18 09:23:51	NaN	1229.95232615017	321.181671864038	457.176444101638	262.140663246786	5.04061150637689
A01	A	f	53	173	69	2019-mars-18 09:23:52	NaN	1189.60926312161	278.671984740625	431.006270847881	213.582856968546	5.85878266062148
A01	A	f	53	173	69	2019-mars-18 09:23:53	NaN	1147.00245085916	263.318987965035	390.201215122212	240.849384588229	5.57513939481064
A01	A	f	53	173	69	2019-mars-18 09:23:54	NaN	1126.95708381846	260.528597234177	376.463696807516	201.961429361752	5.21615839087693
A01	A	f	53	173	69	2019-mars-18 09:23:55	NaN	974.521834967329	244.977583064437	346.317410611421	297.388900187939	4.7427970604488
A01	A	f	53	173	69	2019-mars-18 09:23:56	NaN	1124.57528835089	227.258521794018	370.65789813992	407.349345297557	4.26161485299544
A01	A	f	53	173	69	2019-mars-18 09:23:57	NaN	1018.23392466961	233.120546452913	405.299436390897	635.652319355247	4.70845450749486
A01	A	f	53	173	69	2019-mars-18 09:23:58	NaN	1007.82310561255	234.531758416134	338.841068172921	343.293093853927	5.21874864828165
A01	A	f	53	173	69	2019-mars-18 09:23:59	NaN	898.973784784182	186.182865928587	241.45815584519	228.79898478202	5.72904278906844
A01	A	f	53	173	69	2019-mars-18 09:24:00	NaN	483.436761054478	175.748608938093	132.092499258832	198.819998553428	4.80472220348476
A01	A	f	53	173	69	2019-mars-18 09:24:01	NaN	81.415647682527	18.5850762141925	158.581791795604	663.728700560544	3.78230830327784
A01	A	f	53	173	69	2019-mars-18 09:24:02	NaN	86.8890130390591	43.4987527250537	39.0807512949523	552.788062025731	3.993256688877
A01	A	f	53	173	69	2019-mars-18 09:24:03	NaN	373.601178452553	123.541728854876	204.290044941336	822.833090632285	4.28853753846291
A01	A	f	53	173	69	2019-mars-18 09:24:04	NaN	382.830325468751	163.817056581546	321.092108704961	531.296967200807	4.58381838804881
A01	A	f	53	173	69	2019-mars-18 09:24:05	NaN	719.975195101985	116.74117690916	201.92597018468	479.892061795356	4.87909923763471
A01	A	f	53	173	69	2019-mars-18 09:24:06	NaN	345.604744048887	90.613322375212	146.654837684287	423.08562404959	3.82820708471406
A01	A	f	53	173	69	2019-mars-18 09:24:07	NaN	136.093712531661	108.430250677515	239.384652267766	253.237488552147	2.68526891452763
A01	A	f	53	173	69	2019-mars-18 09:24:08	NaN	242.791768261752	111.6256153262	124.024260068025	781.64160458021	1.54233074434121
A01	A	f	53	173	69	2019-mars-18 09:24:09	NaN	780.552446601082	225.493815090015	260.037512748929	677.20166582918	2.06267468326493
A01	A	f	53	173	69	2019-mars-18 09:24:10	NaN	811.273949622155	205.024866512689	336.225260466755	715.563578433065	2.69674731340986
A01	A	f	53	173	69	2019-mars-18 09:24:11	NaN	1055.36049112206	199.99114524512	363.479489414492	534.863579846557	3.33081994355478
A01	A	f	53	173	69	2019-mars-18 09:24:12	NaN	904.450922075125	247.98779837347	339.220287402984	365.538445397371	3.96489257369971
A01	A	f	53	173	69	2019-mars-18 09:24:13	NaN	270.407077396241	187.536469035253	296.500636595928	251.929514821945	4.59896520384464
A01	A	f	53	173	69	2019-mars-18 09:24:14	NaN	1102.31551675844	274.611913778914	387.702606747827	308.084442347941	5.53744384224089
A01	A	f	53	173	69	2019-mars-18 09:24:15	NaN	1176.12020100116	269.30871750561	412.465034271365	341.024248882074	6.49673656667142
A01	A	f	53	173	69	2019-mars-18 09:24:16	NaN	1241.13642224475	332.653699750346	500.625966872928	839.474372795333	5.39644354534853
A01	A	f	53	173	69	2019-mars-18 09:24:17	NaN	1161.47620876551	291.336183927662	414.584235192061	519.249664222656	4.15532414824708
A01	A	f	53	173	69	2019-mars-18 09:24:18	NaN	1181.42229383698	269.858902349484	412.541463791292	378.772654356435	4.91008980940094
A01	A	f	53	173	69	2019-mars-18 09:24:19	NaN	1077.79219383623	259.812155975265	384.749864234275	242.683228200855	5.80132624376936
A01	A	f	53	173	69	2019-mars-18 09:24:20	NaN	1184.02416241927	243.840252700049	423.984997128012	310.302718217414	4.12265742815098
A01	A	f	53	173	69	2019-mars-18 09:24:21	NaN	528.925058464264	192.218841797876	186.886601288225	192.122172403949	2.26826859543812
A01	A	f	53	173	69	2019-mars-18 09:24:22	NaN	53.0229983555915	42.2235144665211	96.235856139095	259.353295298055	2.34323529362818
A01	A	f	53	173	69	2019-mars-18 09:24:23	NaN	0	2.29883912090097	5.63426838411402	123.791711966826	2.5501237375205
A01	A	f	53	173	69	2019-mars-18 09:24:24	NaN	414.599565938545	77.459239641074	127.874270736026	85.0147619264322	2.92958787039672
A01	A	f	53	173	69	2019-mars-18 09:24:25	NaN	441.30143187552	94.0395243533283	221.279247438167	134.521094351436	3.32085205038294
A01	A	f	53	173	69	2019-mars-18 09:24:26	NaN	92.7254394561998	21.4716566417633	77.4675960123983	12.0051510176515	3.71211623036917
A01	A	f	53	173	69	2019-mars-18 09:24:27	NaN	2.39866691103074	0	7.06732827471842	0	3.97142400318013
A01	A	f	53	173	69	2019-mars-18 09:24:28	NaN	0	0	0	0	4.22170911567144
A01	A	f	53	173	69	2019-mars-18 09:24:29	NaN	0	2.2947477360296	15.7206484626447	8.86578605676282	4.47199422816276
A01	A	f	53	173	69	2019-mars-18 09:24:30	NaN	0	0	0	0	3.7696309349351
A01	A	f	53	173	69	2019-mars-18 09:24:31	NaN	0	0	0	0	3.00212928917913
A01	A	f	53	173	69	2019-mars-18 09:24:32	NaN	0	0	0	0	3.61793298127703
A01	A	f	53	173	69	2019-mars-18 09:24:33	NaN	0	0	0	4.65539924311024	4.32832165374063
A01	A	f	53	173	69	2019-mars-18 09:24:34	NaN	192.023320266918	92.2047997712664	53.4449233929964	140.402396136827	5.03871032620423
A01	A	f	53	173	69	2019-mars-18 09:24:35	NaN	652.91880838343	218.031819175743	291.300456690261	209.303503178714	4.92404606702118
A01	A	f	53	173	69	2019-mars-18 09:24:36	NaN	1208.34762829682	317.974434087738	455.934872518699	514.643782091698	4.75296793216955
A01	A	f	53	173	69	2019-mars-18 09:24:37	NaN	1288.37779705947	316.159800112091	459.040042649903	374.535062610619	4.58188979731791
A01	A	f	53	173	69	2019-mars-18 09:24:38	NaN	1197.95440733706	318.119155810031	463.747462498804	261.533242012795	4.6395095472563
A01	A	f	53	173	69	2019-mars-18 09:24:39	NaN	1189.62559069553	310.221512757749	449.176733604828	289.862629013086	4.71276675940262
A01	A	f	53	173	69	2019-mars-18 09:24:40	NaN	1225.04862195951	320.986387354019	441.377394855573	596.241700229234	4.78602397154893
A01	A	f	53	173	69	2019-mars-18 09:24:41	NaN	1216.23614595627	330.33034620963	461.19382194598	312.881542560829	5.66423302447526
A01	A	f	53	173	69	2019-mars-18 09:24:42	NaN	1311.65541531097	355.437863498483	505.611674562621	619.262508930925	6.59748151950621
A01	A	f	53	173	69	2019-mars-18 09:24:43	NaN	1205.91692798823	320.676848266953	438.578093072961	545.465721345651	6.38706555161083
A01	A	f	53	173	69	2019-mars-18 09:24:44	NaN	1297.69191621088	326.123344786351	445.120703603497	425.105617713624	6.09845030419882
A01	A	f	53	173	69	2019-mars-18 09:24:45	NaN	1285.9219866832	316.806792602013	468.742049657051	377.494320765482	6.68825974126383
A01	A	f	53	173	69	2019-mars-18 09:24:46	NaN	1304.77441805091	321.77492239628	532.542312717358	302.626798449646	7.33813240461809
A01	A	f	53	173	69	2019-mars-18 09:24:47	NaN	1248.58522839743	276.922193186522	439.591182630612	469.141666216165	6.20561075637885
A01	A	f	53	173	69	2019-mars-18 09:24:48	NaN	1172.52563878353	240.54672013015	409.174022265964	427.357585524986	4.95121599281792
A01	A	f	53	173	69	2019-mars-18 09:24:49	NaN	1114.5416271197	242.707423399019	281.574222876535	389.092556328416	4.9346187521292
A01	A	f	53	173	69	2019-mars-18 09:24:50	NaN	206.013044525108	63.5042018108605	90.2935423040625	578.715428200418	5.00265723949979
A01	A	f	53	173	69	2019-mars-18 09:24:51	NaN	523.458808233229	137.920262497381	180.255315683409	445.181402394665	4.47262961888285
A01	A	f	53	173	69	2019-mars-18 09:24:52	NaN	49.5463516156582	71.2989407743091	69.4688217821445	149.20073866272	3.90170858917274
A01	A	f	53	173	69	2019-mars-18 09:24:53	NaN	716.224039820977	231.190601403544	250.763900654703	453.118818853578	3.33078755946262
A01	A	f	53	173	69	2019-mars-18 09:24:54	NaN	1373.33168568801	383.328209606517	540.186339006396	726.845616963319	2.75986652975251
A01	A	f	53	173	69	2019-mars-18 09:24:55	NaN	1574.86027979223	423.641275822529	559.672326968096	675.741835952097	5.25038226180777
A01	A	f	53	173	69	2019-mars-18 09:24:56	NaN	1549.30298278349	397.195450656959	587.069600551792	578.808022619467	7.95022700321533
A01	A	f	53	173	69	2019-mars-18 09:24:57	NaN	1251.03387625295	397.561181375918	530.018604725457	539.844759279823	7.81172198176742
A01	A	f	53	173	69	2019-mars-18 09:24:58	NaN	1280.76763721666	421.598350771756	574.232431663937	444.365796348597	7.4791417628578
A01	A	f	53	173	69	2019-mars-18 09:24:59	NaN	1435.13144712772	379.649885789562	533.602392576558	523.294446556411	7.14656154394818
A01	A	f	53	173	69	2019-mars-18 09:25:00	NaN	1295.4715710941	374.494683649606	494.202641670954	657.909355529209	7.05636386572922
A01	A	f	53	173	69	2019-mars-18 09:25:01	NaN	1065.44354000204	296.956788215345	526.027975907572	792.702958732428	6.98273935268575
A01	A	f	53	173	69	2019-mars-18 09:25:02	NaN	462.018060750991	160.36461683327	277.822691858848	442.035986919686	6.26855944351315
A01	A	f	53	173	69	2019-mars-18 09:25:03	NaN	71.4323724567888	66.1850209441487	196.10826525777	161.106898746111	5.51058087477582
A01	A	f	53	173	69	2019-mars-18 09:25:04	NaN	5.48726906777802	10.5386867560726	18.5529437384981	141.496030003198	5.01507734571086
A01	A	f	53	173	69	2019-mars-18 09:25:05	NaN	9.03890768768643	18.8769087194643	34.6508724486046	41.1953749736413	4.53752082790548
A01	A	f	53	173	69	2019-mars-18 09:25:06	NaN	143.306522779103	73.8793005690741	75.3830598861773	118.382709593286	3.44101874866404
A01	A	f	53	173	69	2019-mars-18 09:25:07	NaN	84.447851026654	57.3198118796214	80.1262872691086	181.68272091707	2.30219560539295
A01	A	f	53	173	69	2019-mars-18 09:25:08	NaN	44.5016480568473	53.2580384258996	68.48696327462	55.6855162654948	2.30513053119165
A01	A	f	53	173	69	2019-mars-18 09:25:09	NaN	113.196766116263	94.3330149281807	114.984152901322	124.151281718758	2.38613438479
A01	A	f	53	173	69	2019-mars-18 09:25:10	NaN	99.5267586243025	72.7880010379492	56.9171728217194	76.5062730526285	2.46713823838834
A01	A	f	53	173	69	2019-mars-18 09:25:11	NaN	293.848418321484	217.142954069597	179.380532004652	207.005978195935	2.54814209198669
A01	A	f	53	173	69	2019-mars-18 09:25:12	NaN	253.402940564142	119.704820577257	186.800214967468	106.464829824558	2.62914594558503
A01	A	f	53	173	69	2019-mars-18 09:25:13	NaN	33.1835371776151	46.7881826316592	79.0552121570032	84.9899443129059	2.71014979918337
A01	A	f	53	173	69	2019-mars-18 09:25:14	NaN	22.3354666884868	36.6783546557566	15.2257279558564	69.4981365382956	2.79115365278172
A01	A	f	53	173	69	2019-mars-18 09:25:15	NaN	77.6715940031713	31.7860661570394	65.0565546379713	120.367643684439	2.87215750638006
A01	A	f	53	173	69	2019-mars-18 09:25:16	NaN	70.5761954883203	48.4201387145001	27.4557914724385	105.361124173401	2.95316135997841
A01	A	f	53	173	69	2019-mars-18 09:25:17	NaN	84.9274130424763	28.0223594148161	76.2599111799962	122.011040204107	3.03416521357675
A01	A	f	53	173	69	2019-mars-18 09:25:18	NaN	20.1744065217377	18.2969634078093	32.4356365874085	63.9574471648079	3.1151690671751
A01	A	f	53	173	69	2019-mars-18 09:25:19	NaN	41.1907770766784	49.7507392882607	13.9023028332791	104.615536283692	3.19617292077344
A01	A	f	53	173	69	2019-mars-18 09:25:20	NaN	154.910249157649	108.953069994026	128.686111011995	157.926509756246	3.27717677437179
A01	A	f	53	173	69	2019-mars-18 09:25:21	NaN	55.0786904008863	10.6938858477576	28.7282765513781	164.403520388065	3.35818062797013
A01	A	f	53	173	69	2019-mars-18 09:25:22	NaN	58.3689548669734	47.2813130297997	75.2268999418491	101.590531663668	3.43918448156847
A01	A	f	53	173	69	2019-mars-18 09:25:23	NaN	15.0311900693535	18.5807579321334	58.7120394008302	162.914257718976	3.52018833516682
A01	A	f	53	173	69	2019-mars-18 09:25:24	NaN	29.6411276969477	15.0937424286295	13.9441688204707	196.631594480014	3.60119218876516
A01	A	f	53	173	69	2019-mars-18 09:25:25	NaN	32.1485546600095	12.5590196017004	13.4587598975527	139.959394565391	3.68219604236351
A01	A	f	53	173	69	2019-mars-18 09:25:26	NaN	4.79106085331454	24.7296636567954	25.7546901619208	33.6298291444501	3.76319989596185
A01	A	f	53	173	69	2019-mars-18 09:25:27	NaN	58.1285176611633	57.0485726787936	19.3864689116873	72.239821319537	3.8442037495602
A01	A	f	53	173	69	2019-mars-18 09:25:28	NaN	55.5204662576745	61.27007037202	90.87583054276	151.171562237865	3.92520760315854
A01	A	f	53	173	69	2019-mars-18 09:25:29	NaN	29.0885904601321	77.6311028112593	118.893298492878	121.968337118898	4.00621145675689
A01	A	f	53	173	69	2019-mars-18 09:25:30	NaN	85.2442766548581	51.2393771698127	73.2293027140073	166.220101865949	4.08721531035523
A01	A	f	53	173	69	2019-mars-18 09:25:31	NaN	99.6630485580529	84.8293703116441	85.1440225157644	175.926790340346	4.16821916395358
A01	A	f	53	173	69	2019-mars-18 09:25:32	NaN	81.3866422075917	34.3987868240418	84.1810405656536	152.638365697485	4.24922301755192
A01	A	f	53	173	69	2019-mars-18 09:25:33	NaN	35.5840902522217	0	5.3874534061376	103.414402556986	3.87380330825663
A01	A	f	53	173	69	2019-mars-18 09:25:34	NaN	27.9094621806603	25.7422484027487	22.6001100646192	45.3139671631194	3.46717515021661
A01	A	f	53	173	69	2019-mars-18 09:25:35	NaN	30.2050970561496	80.0939529370946	98.9072462287155	881.899518919129	3.06054699217658
A01	A	f	53	173	69	2019-mars-18 09:25:36	NaN	16.6176991587306	61.180291051051	39.6441425737573	598.88861694251	3.28636375919505
A01	A	f	53	173	69	2019-mars-18 09:25:37	NaN	5.6463819571062	2.63637500149691	15.8468687150329	51.4306983551772	3.55542462365326
A01	A	f	53	173	69	2019-mars-18 09:25:38	NaN	39.6841711875107	26.8920428462491	0	94.0736831946381	3.82448548811147
A01	A	f	53	173	69	2019-mars-18 09:25:39	NaN	442.239751745938	56.3468101796071	244.76388864793	59.4771519559258	3.84880927022443
A01	A	f	53	173	69	2019-mars-18 09:25:40	NaN	3.33751261157978	0	15.2248020795013	15.3839909151784	3.85639889286073
A01	A	f	53	173	69	2019-mars-18 09:25:41	NaN	7.47603154600305	15.0414843819045	16.3037589904126	44.866147594505	3.86398851549703
A01	A	f	53	173	69	2019-mars-18 09:25:42	NaN	6.43533528788233	8.54654482421808	29.5582463990357	44.5779183078973	3.72270329724886
A01	A	f	53	173	69	2019-mars-18 09:25:43	NaN	17.6210060014321	20.2915874353429	2.41838613769865	41.7464686186796	3.5712386027009
A01	A	f	53	173	69	2019-mars-18 09:25:44	NaN	4.87750763069956	0	12.7717318695462	19.9318853965053	3.41977390815293
A01	A	f	53	173	69	2019-mars-18 09:25:45	NaN	23.3067456300341	27.8635752976096	34.5228051254997	41.2588572152969	3.08645920834798
A01	A	f	53	173	69	2019-mars-18 09:25:46	NaN	6.24008196630836	5.43174920418321	32.1601006240804	18.2495341269874	3.22306589927346
A01	A	f	53	173	69	2019-mars-18 09:25:47	NaN	18.2778534437291	0	3.46934279065601	57.3281390909466	3.39265416825897
A01	A	f	53	173	69	2019-mars-18 09:25:48	NaN	10.3485787473427	5.45700009097646	0	12.0969068644559	3.56224243724448
A01	A	f	53	173	69	2019-mars-18 09:25:49	NaN	10.7149800879275	48.8074599548335	18.6006300129703	30.5459513542288	3.73183070622998
A01	A	f	53	173	69	2019-mars-18 09:25:50	NaN	0	2.40366678886961	13.056890965649	7.77829217704787	3.90141897521549
A01	A	f	53	173	69	2019-mars-18 09:25:51	NaN	94.5302005342019	54.2364954495121	44.1162921027622	24.0940842550365	3.80875216293997
A01	A	f	53	173	69	2019-mars-18 09:25:52	NaN	98.5506577890368	183.282983814624	232.173589808585	176.736020253724	3.69815337929604
A01	A	f	53	173	69	2019-mars-18 09:25:53	NaN	0	2.27302071154619	23.9217227288059	85.5110244239019	3.49431368807947
A01	A	f	53	173	69	2019-mars-18 09:25:54	NaN	5.01193604603361	2.29252287378602	0	43.4275738104044	3.28409855019128
A01	A	f	53	173	69	2019-mars-18 09:25:55	NaN	2.59887614045745	2.4806308366816	2.67479514140043	6.24379123875413	3.07388341230309
A01	A	f	53	173	69	2019-mars-18 09:25:56	NaN	203.585562236575	83.3319059666499	133.728226839667	20.6069080646709	2.86366827441491
A01	A	f	53	173	69	2019-mars-18 09:25:57	NaN	0	26.0100620243525	81.1308706421048	7.13318923406798	3.32092473641734
A01	A	f	53	173	69	2019-mars-18 09:25:58	NaN	44.3465741822403	39.3683196229351	36.2470812119145	44.5263444701063	3.82382028217297
A01	A	f	53	173	69	2019-mars-18 09:25:59	NaN	35.1810709569236	68.8987237159665	111.525593157051	76.1432966131898	3.73961091017476
A01	A	f	53	173	69	2019-mars-18 09:26:00	NaN	76.6099809670835	101.261385255602	142.352888474246	136.665189863673	3.61525761217613
A01	A	f	53	173	69	2019-mars-18 09:26:01	NaN	43.1865136306065	86.3295610340715	73.434306511713	141.875236580699	3.4909043141775
A01	A	f	53	173	69	2019-mars-18 09:26:02	NaN	14.247575230237	0	7.77235793345922	34.8726817855335	2.77134881448911
A01	A	f	53	173	69	2019-mars-18 09:26:03	NaN	21.0715622895374	0	2.4001782247986	18.7270796072773	3.08732559120838
A01	A	f	53	173	69	2019-mars-18 09:26:04	NaN	7.6029550311197	0	11.0563886789849	95.8143456213519	3.47689073461754
A01	A	f	53	173	69	2019-mars-18 09:26:05	NaN	9.09495026680391	15.5166690310539	0	90.0211948935073	3.86645587802669
A01	A	f	53	173	69	2019-mars-18 09:26:06	NaN	2.270456795398	4.62528456666489	7.54573329016926	35.2979454856876	3.78167800820868
A01	A	f	53	173	69	2019-mars-18 09:26:07	NaN	0	39.6978138738646	19.9205996362529	52.7747010943493	3.66446642808442
A01	A	f	53	173	69	2019-mars-18 09:26:08	NaN	5.30637139344942	7.19397496955647	10.3954236537492	49.8057414263484	3.39401229155766
A01	A	f	53	173	69	2019-mars-18 09:26:09	NaN	156.435124220625	111.988494523447	156.307888043656	99.6652236921366	3.11308003151629
A01	A	f	53	173	69	2019-mars-18 09:26:10	NaN	0	19.8299490598365	64.0191925539845	161.357469637273	4.26179990568628
A01	A	f	53	173	69	2019-mars-18 09:26:11	NaN	0	23.8038298753643	8.78615470762174	159.534497373299	5.50827377193873
A01	A	f	53	173	69	2019-mars-18 09:26:12	NaN	0	36.8365149528741	26.8254382616358	129.424260717477	4.57025243682974
A01	A	f	53	173	69	2019-mars-18 09:26:13	NaN	67.5245231954825	74.6601147976819	23.8322463731143	117.175479250176	3.48286390846526
A01	A	f	53	173	69	2019-mars-18 09:26:14	NaN	58.5610967103584	86.325207564058	112.157461890881	93.0588803964025	2.39547538010079
A01	A	f	53	173	69	2019-mars-18 09:26:15	NaN	183.752889871172	94.3490584227393	83.8765000535626	118.535796256386	2.54302310264351
A01	A	f	53	173	69	2019-mars-18 09:26:16	NaN	42.0866577136301	90.0299252165778	129.405317338382	105.175346416309	2.77501091071801
A01	A	f	53	173	69	2019-mars-18 09:26:17	NaN	62.6403156365357	56.5225070999295	79.3600319153827	180.240462458448	2.99163634768199
A01	A	f	53	173	69	2019-mars-18 09:26:18	NaN	245.766659929455	121.985549461198	140.666432499009	175.516120180304	3.20721136610849
A01	A	f	53	173	69	2019-mars-18 09:26:19	NaN	75.2676507427033	95.2077089920921	110.011844987318	101.535571723783	1.83467012180175
A01	A	f	53	173	69	2019-mars-18 09:26:20	NaN	33.537462852244	47.6114042372073	58.77418372014	147.390954900421	2.41228768305268
A01	A	f	53	173	69	2019-mars-18 09:26:21	NaN	67.6093247055294	12.5936776657979	22.0517713443322	96.5613095087442	3.13067433501947
A01	A	f	53	173	69	2019-mars-18 09:26:22	NaN	5.62518808159529	14.7202442813395	29.4287903007147	102.402172204631	3.10829373724223
A01	A	f	53	173	69	2019-mars-18 09:26:23	NaN	66.9581370981123	33.8821083637613	54.4434082845858	62.5046798049902	3.03526238734574
A01	A	f	53	173	69	2019-mars-18 09:26:24	NaN	32.6837721925109	17.0278882910297	21.4776078590701	127.932111957682	2.96223103744926
A01	A	f	53	173	69	2019-mars-18 09:26:25	NaN	64.7238776586115	22.955670545246	28.8449331299702	116.785777050587	3.02450106804474
A01	A	f	53	173	69	2019-mars-18 09:26:26	NaN	37.057911387952	45.2231582092535	24.2783214623543	104.282340035047	3.09602247508407
A01	A	f	53	173	69	2019-mars-18 09:26:27	NaN	23.9954471872216	19.5784711627234	63.6751368733467	25.4392672384399	3.20355660640666
A01	A	f	53	173	69	2019-mars-18 09:26:28	NaN	8.81307679404229	29.0646459963954	0	36.2711675392951	3.31355314622723
A01	A	f	53	173	69	2019-mars-18 09:26:29	NaN	55.4873438831505	47.836258299337	51.0203519466342	109.763520739763	3.42354968604781
A01	A	f	53	173	69	2019-mars-18 09:26:30	NaN	47.2109165238182	52.5537202692585	74.7421041168268	127.388059912944	4.56377182824325
A01	A	f	53	173	69	2019-mars-18 09:26:31	NaN	104.937222649912	115.404050036941	120.626932429033	111.016619144066	3.8467636689857
A01	A	f	53	173	69	2019-mars-18 09:26:32	NaN	47.1563618963106	31.7552351094188	26.578846767125	79.7373568731594	2.99794880356127
A01	A	f	53	173	69	2019-mars-18 09:26:33	NaN	0	11.9291355959927	13.6599706261992	83.0698747488059	2.842461784964
A01	A	f	53	173	69	2019-mars-18 09:26:34	NaN	31.616169635395	5.20739844554627	22.536134654234	65.9813622166528	2.7343817986286
A01	A	f	53	173	69	2019-mars-18 09:26:35	NaN	98.3631645995879	110.433461640814	109.84509438677	81.8156160662023	2.62630181229319
A01	A	f	53	173	69	2019-mars-18 09:26:36	NaN	17.8633190067371	29.6489564962532	43.0664801304457	127.868389811099	2.21019466633054
A01	A	f	53	173	69	2019-mars-18 09:26:37	NaN	39.857336782584	40.8200468974021	49.4840204257991	106.102839863581	1.77302583423944
A01	A	f	53	173	69	2019-mars-18 09:26:38	NaN	59.0180342312539	18.0058751050833	27.233519762295	67.3511689838889	1.59320632617811
A01	A	f	53	173	69	2019-mars-18 09:26:39	NaN	4.78512591349442	0	8.2215605969603	46.1193391436885	1.43098335309324
A01	A	f	53	173	69	2019-mars-18 09:26:40	NaN	181.50076069279	77.5606013456294	76.2873169897157	209.690564200277	1.46308810488777
A01	A	f	53	173	69	2019-mars-18 09:26:41	NaN	8.22510152536019	11.945444881768	54.6923568688153	168.068201837641	1.50848022248611
A01	A	f	53	173	69	2019-mars-18 09:26:42	NaN	22.647356642651	27.0995827857789	42.0387788348755	91.7688175291347	1.55387234008446
A01	A	f	53	173	69	2019-mars-18 09:26:43	NaN	7.74413033348088	30.7524659995255	22.3409151766743	84.7460694577723	1.2851777067263
A01	A	f	53	173	69	2019-mars-18 09:26:44	NaN	66.6010714502474	75.6199991212572	102.354979934055	134.755604185934	1.96770792113536
A01	A	f	53	173	69	2019-mars-18 09:26:45	NaN	100.469780438673	23.7750581489072	8.26929448088297	80.1189272893233	2.71674759639412
A01	A	f	53	173	69	2019-mars-18 09:26:46	NaN	281.983291368817	73.4581947738406	99.7177614774639	185.056106674841	3.46578727165287
A01	A	f	53	173	69	2019-mars-18 09:26:47	NaN	26.8967302012793	36.8426877590963	86.6437180004524	103.78283758276	4.21482694691163
A01	A	f	53	173	69	2019-mars-18 09:26:48	NaN	48.9033961190066	38.5085193264763	51.2770101393444	180.187321092309	3.47423868232244
A01	A	f	53	173	69	2019-mars-18 09:26:49	NaN	44.6471837509461	35.6014866502854	11.1882801019153	56.135765531353	2.63179551586291
A01	A	f	53	173	69	2019-mars-18 09:26:50	NaN	23.3875421667735	53.7755337410378	41.6100242618656	167.924143944445	2.68976879397432
A01	A	f	53	173	69	2019-mars-18 09:26:51	NaN	22.0931749454787	17.7183250450186	0	155.149906426357	2.80930900846713
A01	A	f	53	173	69	2019-mars-18 09:26:52	NaN	50.2264901250239	91.4032715282497	42.7501508023048	174.616952550771	2.62310660646289
A01	A	f	53	173	69	2019-mars-18 09:26:53	NaN	53.9028273694132	72.1339003532794	83.252696486326	90.7233743062475	2.41599872640773
A01	A	f	53	173	69	2019-mars-18 09:26:54	NaN	89.969640158475	72.8076720289653	91.0382910393836	136.232275154539	2.20889084635256
A01	A	f	53	173	69	2019-mars-18 09:26:55	NaN	235.501874231127	198.588141374084	218.919639095549	240.15788502721	2.40301957188235
A01	A	f	53	173	69	2019-mars-18 09:26:56	NaN	100.643171936523	89.0649233235286	141.853991522876	193.980694765944	2.6245832789907
A01	A	f	53	173	69	2019-mars-18 09:26:57	NaN	90.5876453195242	72.1439034174487	84.5452298749569	207.177607900974	2.84614698609905
A01	A	f	53	173	69	2019-mars-18 09:26:58	NaN	118.57430159853	101.628497226502	130.504094956383	73.5296722486019	3.24538975385332
A01	A	f	53	173	69	2019-mars-18 09:26:59	NaN	72.5026378175299	36.0672876570843	98.3010577252714	98.8675966121795	3.65678151720736
A01	A	f	53	173	69	2019-mars-18 09:27:00	NaN	59.718361978006	14.1440279697806	21.838385669411	127.035064738087	3.75804599519004
A01	A	f	53	173	69	2019-mars-18 09:27:01	NaN	52.1237828045222	17.6973575432821	28.4654926705224	126.282505998701	3.83810518870281
A01	A	f	53	173	69	2019-mars-18 09:27:02	NaN	187.286500030357	203.367125630802	146.042949116726	155.282421694649	3.91816438221558
A01	A	f	53	173	69	2019-mars-18 09:27:03	NaN	151.446589847274	80.6382943799971	116.429539841905	225.428573447321	3.89797309502775
A01	A	f	53	173	69	2019-mars-18 09:27:04	NaN	38.4072785399472	19.0729077068832	36.3708309988814	122.013400228607	3.87092707411678
A01	A	f	53	173	69	2019-mars-18 09:27:05	NaN	56.1889248176503	10.5767046838701	8.13732136863479	130.155529022695	2.88114029285833
A01	A	f	53	173	69	2019-mars-18 09:27:06	NaN	63.0990796220733	77.0170161279832	37.3394854115664	99.1049193843373	1.82552508354168
A01	A	f	53	173	69	2019-mars-18 09:27:07	NaN	88.2801523646448	86.580688414965	105.974608972149	142.277955914825	1.98550636380943
A01	A	f	53	173	69	2019-mars-18 09:27:08	NaN	8.20893222112183	36.912197079144	56.3731714863669	79.47920511689	2.22860535276735
A01	A	f	53	173	69	2019-mars-18 09:27:09	NaN	155.499302226424	73.7602309520738	88.5929949860777	139.637497180242	2.47170434172527
A01	A	f	53	173	69	2019-mars-18 09:27:10	NaN	57.8917826955333	64.6710583062705	119.832197411904	109.35028409	2.6010159112248
A01	A	f	53	173	69	2019-mars-18 09:27:11	NaN	93.2794630631828	77.4920148922932	103.589439053256	79.5345610243565	2.72254714435108
A01	A	f	53	173	69	2019-mars-18 09:27:12	NaN	43.3777714580897	41.60408709695	93.6826825971009	91.5674454396453	2.66869282237186
A01	A	f	53	173	69	2019-mars-18 09:27:13	NaN	107.525153790019	75.0134025386221	79.0410173254302	143.701345700718	2.60284632568448
A01	A	f	53	173	69	2019-mars-18 09:27:14	NaN	25.8125948120212	47.326659087868	73.015847308774	76.3873121019451	2.5369998289971
A01	A	f	53	173	69	2019-mars-18 09:27:15	NaN	36.9325842139654	0	22.8488977765705	53.342853691305	2.47115333230972
A01	A	f	53	173	69	2019-mars-18 09:27:16	NaN	7.97941697855319	0	10.289691425059	26.791701979833	2.3593041368944
A01	A	f	53	173	69	2019-mars-18 09:27:17	NaN	52.2230136659785	2.50215527316425	2.41954112270514	306.182224151387	2.24430945780538
A01	A	f	53	173	69	2019-mars-18 09:27:18	NaN	31.6613554341242	10.9788559353543	16.3842500311301	886.491917875555	1.22101322519562
A01	A	f	53	173	69	2019-mars-18 09:27:19	NaN	41.2997525107708	5.10712901265583	0	164.062520955719	1.82987543366295
A01	A	f	53	173	69	2019-mars-18 09:27:20	NaN	50.722375220057	51.9074181297944	37.720580451052	138.486831686136	2.55458478949439
A01	A	f	53	173	69	2019-mars-18 09:27:21	NaN	121.229125120266	131.38520274846	149.6649306414	148.020534789739	3.27929414532583
A01	A	f	53	173	69	2019-mars-18 09:27:22	NaN	150.480629016687	102.285032348764	134.637448966061	290.500879494917	3.3949684157267
A01	A	f	53	173	69	2019-mars-18 09:27:23	NaN	152.247423279224	176.072223581242	157.522541037417	248.30451229305	3.46899926148242
A01	A	f	53	173	69	2019-mars-18 09:27:24	NaN	75.833148630745	15.0756143517631	61.7136328402496	118.009598787409	2.95317231374728
A01	A	f	53	173	69	2019-mars-18 09:27:25	NaN	50.2577006741369	48.2368738132204	8.16757486538611	59.6138054916225	2.39701320919242
A01	A	f	53	173	69	2019-mars-18 09:27:26	NaN	18.1457757910305	15.5386448218919	76.4272077825299	35.2731218739916	2.9296699965831
A01	A	f	53	173	69	2019-mars-18 09:27:27	NaN	0	62.5300456269533	111.118644551237	32.5002465299834	3.53677573385011
A01	A	f	53	173	69	2019-mars-18 09:27:28	NaN	48.8367492844288	35.4694033991832	19.0657458998948	26.7899747170733	0.888625073468746
A01	A	f	53	173	69	2019-mars-18 09:27:29	NaN	42.7965497824401	109.952381222738	112.867345293174	73.3134062443056	1.89257346784261
A01	A	f	53	173	69	2019-mars-18 09:27:30	NaN	79.2449446278329	95.3048520911067	69.1329876655461	115.573595166334	2.23842358953209
A01	A	f	53	173	69	2019-mars-18 09:27:31	NaN	383.736222409819	53.7026580160319	127.992241765249	140.294035007047	2.52116029553623
A01	A	f	53	173	69	2019-mars-18 09:27:32	NaN	30.1568939462944	37.2687415061082	27.2408206668351	30.1970198989096	2.80389700154037
A01	A	f	53	173	69	2019-mars-18 09:27:33	NaN	16.3083473641899	20.4960027704237	17.4558128849197	65.8727300313581	2.40572166003147
A01	A	f	53	173	69	2019-mars-18 09:27:34	NaN	12.3519167430998	12.7128499993731	7.16464475986549	71.603186160506	1.96098822980373
A01	A	f	53	173	69	2019-mars-18 09:27:35	NaN	33.5055701889131	57.4625121909167	82.5785733076836	80.6507650665179	2.14128605559832
A01	A	f	53	173	69	2019-mars-18 09:27:36	NaN	12.6172358494532	10.5986684583099	5.86275840108778	58.5341351101093	2.36432106129188
A01	A	f	53	173	69	2019-mars-18 09:27:37	NaN	39.0008578914743	64.4130706646431	72.2512708727836	29.9683327628339	2.58735606698543
A01	A	f	53	173	69	2019-mars-18 09:27:38	NaN	51.2251717578979	5.34331402671697	3.44300389666148	72.3439422902019	2.81039107267899
A01	A	f	53	173	69	2019-mars-18 09:27:39	NaN	248.455797374397	27.87983775314	26.1312045576347	123.130123304653	2.74071894354289
A01	A	f	53	173	69	2019-mars-18 09:27:40	NaN	23.7890379386558	51.9556476627425	79.1177678002785	161.362358479207	2.65103265134137
A01	A	f	53	173	69	2019-mars-18 09:27:41	NaN	11.7047903871051	4.83889309702498	2.36771421768356	78.4575890456921	2.56134635913984
A01	A	f	53	173	69	2019-mars-18 09:27:42	NaN	31.9353810328064	2.62333918785163	9.92744266990913	155.45873814336	2.29773163154455
A01	A	f	53	173	69	2019-mars-18 09:27:43	NaN	51.7381225415856	51.769817138819	33.2001981361619	116.104255319582	2.02222436135818
A01	A	f	53	173	69	2019-mars-18 09:27:44	NaN	74.6492874880576	42.094548361918	54.0707758095202	85.1236610558484	1.74671709117181
A01	A	f	53	173	69	2019-mars-18 09:27:45	NaN	292.52851775871	85.498874748399	122.000820828885	201.090929293365	1.47120982098545
A01	A	f	53	173	69	2019-mars-18 09:27:46	NaN	25.4809549144803	33.1256863044879	61.6613242568404	37.0579708702502	1.50746128365384
A01	A	f	53	173	69	2019-mars-18 09:27:47	NaN	53.8804990377718	43.1723249503699	36.2586994865687	82.1750392643626	1.56502958275666
A01	A	f	53	173	69	2019-mars-18 09:27:48	NaN	16.7934467990163	2.83617583267653	17.5341029664944	42.1182445575718	1.62259788185948
A01	A	f	53	173	69	2019-mars-18 09:27:49	NaN	43.5733689951947	0	2.27158624916959	100.546108675094	2.70024742554379
A01	A	f	53	173	69	2019-mars-18 09:27:50	NaN	15.3982654231713	26.7095405797928	28.4140694545955	81.096044262956	3.84764611415703
A01	A	f	53	173	69	2019-mars-18 09:27:51	NaN	48.0342755332674	63.5097220114755	37.2203303302631	163.458750127942	3.80686908489604
A01	A	f	53	173	69	2019-mars-18 09:27:52	NaN	19.1681134517245	51.2899683350879	39.9194660794075	126.217505975426	3.68484927150752
A01	A	f	53	173	69	2019-mars-18 09:27:53	NaN	19.4396711556378	38.6613614652426	44.4408739075529	161.074178995923	3.56282945811901
A01	A	f	53	173	69	2019-mars-18 09:27:54	NaN	29.2585838096512	47.6690879478368	34.2503981889411	115.452213623479	2.98224236915274
A01	A	f	53	173	69	2019-mars-18 09:27:55	NaN	143.217819502541	141.912243544829	149.712099782943	191.979832776194	2.37030025279642
A01	A	f	53	173	69	2019-mars-18 09:27:56	NaN	342.027799461465	131.904860130003	201.412959917319	84.8285542911103	2.9274654889377
A01	A	f	53	173	69	2019-mars-18 09:27:57	NaN	27.1270320371852	10.7593317079327	21.7034368972285	2.52534309674115	3.56456968935171
A01	A	f	53	173	69	2019-mars-18 09:27:58	NaN	53.8600868849309	63.2507643891191	34.9680625820776	147.518938578886	3.03347079601649
A01	A	f	53	173	69	2019-mars-18 09:27:59	NaN	281.24808205782	173.213165385048	206.382196214999	111.532327422576	2.42249476806625
A01	A	f	53	173	69	2019-mars-18 09:28:00	NaN	57.6797379424764	43.6712285851579	42.94556498047	97.9037382077633	2.64093343286125
A01	A	f	53	173	69	2019-mars-18 09:28:01	NaN	106.022939822779	86.3571566570473	110.205494557571	106.470155615998	2.91608421339952
A01	A	f	53	173	69	2019-mars-18 09:28:02	NaN	215.87828445305	180.639195158611	199.98614637599	161.114912222665	3.19615546105832
A01	A	f	53	173	69	2019-mars-18 09:28:03	NaN	195.640129375409	129.900805074955	140.218253749989	149.588310223513	3.47656315091339
A01	A	f	53	173	69	2019-mars-18 09:28:04	NaN	65.7827345568069	39.7874829783496	93.0960536888453	114.006973224732	2.91528594438116
A01	A	f	53	173	69	2019-mars-18 09:28:05	NaN	3.51530280496554	7.2113459063347	9.55498474672912	54.2554876306562	2.29645763382223
A01	A	f	53	173	69	2019-mars-18 09:28:06	NaN	153.217037235252	48.3058413863832	64.3268990452816	46.8360861778314	2.00053520574745
A01	A	f	53	173	69	2019-mars-18 09:28:07	NaN	17.7694304281422	86.8282154369528	67.7158543050704	58.434983604083	1.72669181237261
A01	A	f	53	173	69	2019-mars-18 09:28:08	NaN	13.5215646407459	2.28159366522342	13.4069277445774	52.9499536030641	2.14884957471471
A01	A	f	53	173	69	2019-mars-18 09:28:09	NaN	24.3950679415244	35.2466815875739	38.4476116862531	73.1991261417435	2.61859715966974
A01	A	f	53	173	69	2019-mars-18 09:28:10	NaN	5.52580649347746	23.579579139971	31.5910784117141	59.5828909703545	3.08834474462477
A01	A	f	53	173	69	2019-mars-18 09:28:11	NaN	5.24314904607027	12.9345757418656	5.19114899799055	9.19951447351435	2.85499591907589
A01	A	f	53	173	69	2019-mars-18 09:28:12	NaN	36.9027247985748	55.6585603304522	48.1677293982841	30.5127544540287	2.57357212528705
A01	A	f	53	173	69	2019-mars-18 09:28:13	NaN	84.1874647111333	57.4099774260174	41.8784318560413	118.448080217395	2.2921483314982
A01	A	f	53	173	69	2019-mars-18 09:28:14	NaN	91.6500265584593	90.1195540800262	86.3789520150096	90.3480101391038	2.94010126140604
A01	A	f	53	173	69	2019-mars-18 09:28:15	NaN	76.0297443612506	121.807315187546	122.644748855854	145.910776944483	3.65160131772075
A01	A	f	53	173	69	2019-mars-18 09:28:16	NaN	190.306305111064	108.662232775946	126.008626866754	156.442521629696	3.51232777812013
A01	A	f	53	173	69	2019-mars-18 09:28:17	NaN	158.277453218196	77.487485095508	68.899842808037	199.975670636419	3.31488168495243
A01	A	f	53	173	69	2019-mars-18 09:28:18	NaN	196.784211292981	146.850051571442	115.997721061467	286.480544242277	3.11743559178472
A01	A	f	53	173	69	2019-mars-18 09:28:19	NaN	197.019301403271	180.538750874544	167.98109845989	289.724968870637	3.01869241532755
A01	A	f	53	173	69	2019-mars-18 09:28:20	NaN	745.959196777985	322.059716263925	402.990917426184	543.807293404839	2.92669815625232
A01	A	f	53	173	69	2019-mars-18 09:28:21	NaN	1079.24171990243	228.014831439592	450.693634164805	241.924684336714	2.83470389717709
A01	A	f	53	173	69	2019-mars-18 09:28:22	NaN	1222.20146373427	319.639834192719	443.219315986409	453.428048496007	2.68049182795033
A01	A	f	53	173	69	2019-mars-18 09:28:23	NaN	1335.65540279445	325.406129466236	511.098077096693	605.556036091137	2.52202554948244
A01	A	f	53	173	69	2019-mars-18 09:28:24	NaN	1273.48693904928	305.566003209255	439.525310501428	1006.6823351962	2.44848115877103
A01	A	f	53	173	69	2019-mars-18 09:28:25	NaN	1198.6526725304	294.701087997358	405.859658057379	695.974676698533	2.3807433928635
A01	A	f	53	173	69	2019-mars-18 09:28:26	NaN	1175.72081670767	289.553569753731	372.318293928111	579.976795383721	2.31300562695597
A01	A	f	53	173	69	2019-mars-18 09:28:27	NaN	1197.03550163332	283.05795228147	403.824895715956	617.110134768093	2.30089519971379
A01	A	f	53	173	69	2019-mars-18 09:28:28	NaN	978.648868135144	251.954034054523	394.745079738721	515.863961978612	2.29258835118377
A01	A	f	53	173	69	2019-mars-18 09:28:29	NaN	1016.95589331991	262.230619640404	372.423873202069	471.479824349937	2.28428150265375
A01	A	f	53	173	69	2019-mars-18 09:28:30	NaN	1087.21921985394	307.05225288668	435.354434328623	366.30783236922	2.27597465412373
A01	A	f	53	173	69	2019-mars-18 09:28:31	NaN	1157.80246153032	326.138263426695	415.253804271078	361.237160298793	2.2676678055937
A01	A	f	53	173	69	2019-mars-18 09:28:32	NaN	1115.6510112506	256.107269032999	389.774767526154	380.668713152723	3.3606838337924
A01	A	f	53	173	69	2019-mars-18 09:28:33	NaN	1110.59333209164	267.765844691716	381.641386133594	332.869300176874	4.52900399031414
A01	A	f	53	173	69	2019-mars-18 09:28:34	NaN	1037.31069604992	198.606380365128	333.750280837131	293.449350309816	5.69732414683588
A01	A	f	53	173	69	2019-mars-18 09:28:35	NaN	1059.40948949846	224.427196073308	370.228251171479	321.564476658481	5.745698895894
A01	A	f	53	173	69	2019-mars-18 09:28:36	NaN	1052.86435896101	236.241365019768	337.27752999776	589.43556282504	5.71749618119421
A01	A	f	53	173	69	2019-mars-18 09:28:37	NaN	1013.14041412693	241.489790863182	298.719409337145	337.479257853838	5.68929346649442
A01	A	f	53	173	69	2019-mars-18 09:28:38	NaN	1125.56554702166	265.109766196382	358.904960493255	916.211880468297	5.07256231821475
A01	A	f	53	173	69	2019-mars-18 09:28:39	NaN	1077.28475843091	275.482363088964	406.718048113719	1339.43657250235	4.41558990951905
A01	A	f	53	173	69	2019-mars-18 09:28:40	NaN	1187.72723646415	297.792044264838	481.503910917554	810.199849042708	3.75861750082334
A01	A	f	53	173	69	2019-mars-18 09:28:41	NaN	1137.954765136	312.365670259777	459.766494772481	378.986691284688	2.9131148256727
A01	A	f	53	173	69	2019-mars-18 09:28:42	NaN	1154.50525036483	310.431918094179	438.139331472394	384.516578887581	3.64525654512143
A01	A	f	53	173	69	2019-mars-18 09:28:43	NaN	1198.36463593875	269.827330256718	389.271017220156	270.976293402327	4.4861528186203
A01	A	f	53	173	69	2019-mars-18 09:28:44	NaN	1164.31623792588	286.541655146461	412.450677705458	304.792634199157	5.32704909211916
A01	A	f	53	173	69	2019-mars-18 09:28:45	NaN	1194.26892627447	279.784994582445	440.428030740807	329.533211473889	6.16794536561803
A01	A	f	53	173	69	2019-mars-18 09:28:46	NaN	1107.67246588125	312.32549474402	448.100714191698	362.060232194675	5.14010565683165
A01	A	f	53	173	69	2019-mars-18 09:28:47	NaN	1124.46281356542	307.849440376584	459.703010303976	586.263192978573	3.98448912874323
A01	A	f	53	173	69	2019-mars-18 09:28:48	NaN	1161.75824565595	298.514161615796	420.344558258253	938.921847214618	2.8288726006548
A01	A	f	53	173	69	2019-mars-18 09:28:49	NaN	1167.10741823071	306.111726516573	419.510398812485	427.803262240905	2.65528640493416
A01	A	f	53	173	69	2019-mars-18 09:28:50	NaN	1108.54410140116	310.926220577745	495.464676870755	283.770315201717	2.54884758236687
A01	A	f	53	173	69	2019-mars-18 09:28:51	NaN	1161.72753957057	295.039259822729	390.253486579259	288.047515020523	3.94145157356837
A01	A	f	53	173	69	2019-mars-18 09:28:52	NaN	1209.27331062806	286.441720122897	425.265575866201	280.7188940486	5.43655421870277
A01	A	f	53	173	69	2019-mars-18 09:28:53	NaN	1140.42255024199	282.327451207153	441.486681965063	282.901906977339	5.25800031074456
A01	A	f	53	173	69	2019-mars-18 09:28:54	NaN	1161.80103570184	275.222251041367	415.885406739415	273.560415456054	4.96500834787359
A01	A	f	53	173	69	2019-mars-18 09:28:55	NaN	1184.20995511207	291.396706265956	415.192698978048	316.583409974248	4.67201638500262
A01	A	f	53	173	69	2019-mars-18 09:28:56	NaN	1174.09368634697	272.712915292665	456.154425450504	633.90322180171	4.47282076114785
A01	A	f	53	173	69	2019-mars-18 09:28:57	NaN	1129.94696095024	269.7846446573	416.383992708034	295.988431824253	4.28003856218307
A01	A	f	53	173	69	2019-mars-18 09:28:58	NaN	1115.15648649299	282.453965530804	401.724429277109	275.526605635722	4.08725636321829
A01	A	f	53	173	69	2019-mars-18 09:28:59	NaN	1072.00455831889	289.447063178037	437.857554141521	266.00568417996	3.8944741642535
A01	A	f	53	173	69	2019-mars-18 09:29:00	NaN	1046.2304366988	276.022980314862	400.339319032494	287.338795418321	4.45641780221772
A01	A	f	53	173	69	2019-mars-18 09:29:01	NaN	1078.98390621308	288.737039963727	433.293084536234	349.116949969085	5.06996662561338
A01	A	f	53	173	69	2019-mars-18 09:29:02	NaN	1086.87782261719	276.646074875156	450.333868783196	297.325081487529	5.02604107016645
A01	A	f	53	173	69	2019-mars-18 09:29:03	NaN	1167.07976731728	278.667742535551	413.930191843367	309.071351429962	4.93716000163644
A01	A	f	53	173	69	2019-mars-18 09:29:04	NaN	1136.65997443135	265.967838014684	411.784202093451	351.248652228376	5.86651279500456
A01	A	f	53	173	69	2019-mars-18 09:29:05	NaN	1095.69675091872	272.793465518118	392.860110000789	302.694135772379	6.86548841653665
A01	A	f	53	173	69	2019-mars-18 09:29:06	NaN	1157.19910135194	294.542432366602	430.252562761239	383.554202040285	6.49535470757935
A01	A	f	53	173	69	2019-mars-18 09:29:07	NaN	1084.47477448728	269.541518955446	403.22763066913	849.786334162661	6.03160668542619
A01	A	f	53	173	69	2019-mars-18 09:29:08	NaN	1140.84745148632	232.54262948282	337.362046232898	564.323577537329	5.65847881444816
A01	A	f	53	173	69	2019-mars-18 09:29:09	NaN	1112.02823249714	251.221637142307	366.462803525819	481.852147617703	5.29154719312315
A01	A	f	53	173	69	2019-mars-18 09:29:10	NaN	1139.94301338386	259.826672707862	388.705549894439	692.292788868352	4.96032429116191
A01	A	f	53	173	69	2019-mars-18 09:29:11	NaN	1135.51606615167	239.826959109153	381.695846017168	465.299352503194	4.63154301103754
A01	A	f	53	173	69	2019-mars-18 09:29:12	NaN	1132.25923653833	257.098076182038	395.147314029867	751.572352171124	4.72549105394953
A01	A	f	53	173	69	2019-mars-18 09:29:13	NaN	1174.3304945607	262.938024677756	416.975353572314	745.455454054149	4.84834366595779
A01	A	f	53	173	69	2019-mars-18 09:29:14	NaN	1119.13076524809	288.322113017056	427.674135581295	665.490428016908	4.46132536235846
A01	A	f	53	173	69	2019-mars-18 09:29:15	NaN	1088.05634314721	295.058711209695	478.85188763355	414.427327360053	4.03944409017071
A01	A	f	53	173	69	2019-mars-18 09:29:16	NaN	1043.9344023914	235.475280856034	349.233798643072	261.047275678422	3.61756281798297
A01	A	f	53	173	69	2019-mars-18 09:29:17	NaN	874.559866630393	260.651864219449	397.474156806288	231.662715322318	4.96208042148276
A01	A	f	53	173	69	2019-mars-18 09:29:18	NaN	1104.81746660698	276.951913309882	428.94660562211	281.461541293205	6.42737743528505
A01	A	f	53	173	69	2019-mars-18 09:29:19	NaN	1072.27891598389	262.189414801852	385.371259628405	361.544158127034	7.89267444908733
A01	A	f	53	173	69	2019-mars-18 09:29:20	NaN	1080.72345735384	224.685394449535	371.016346527334	311.739771567963	7.52370876010027
A01	A	f	53	173	69	2019-mars-18 09:29:21	NaN	793.61948496473	218.493262916769	329.266731743781	251.725491713422	7.02932339912712
A01	A	f	53	173	69	2019-mars-18 09:29:22	NaN	863.305532559361	167.778552847382	343.37690465337	287.646070729611	6.53493803815398
A01	A	f	53	173	69	2019-mars-18 09:29:23	NaN	864.59216858944	204.43057280513	277.137617434188	453.260967047751	6.04055267718084
A01	A	f	53	173	69	2019-mars-18 09:29:24	NaN	939.018975169974	198.923507300918	227.480762663087	439.860806598839	6.41532150524877
A01	A	f	53	173	69	2019-mars-18 09:29:25	NaN	1119.25322902296	304.283745172445	418.681313770829	519.88948097201	6.05832247487543
A01	A	f	53	173	69	2019-mars-18 09:29:26	NaN	1088.75291821719	290.650744578216	378.880980759744	330.226259314405	5.64722449033433
A01	A	f	53	173	69	2019-mars-18 09:29:27	NaN	1114.15371089002	295.808140875293	342.392118435581	311.095990709814	5.23612650579324
A01	A	f	53	173	69	2019-mars-18 09:29:28	NaN	1063.32514238402	268.117052921009	412.270158836959	338.059691356641	6.84375257624883
A01	A	f	53	173	69	2019-mars-18 09:29:29	NaN	1065.47373367628	252.630690232443	368.010572479742	250.228940196991	7.25004254266343
A01	A	f	53	173	69	2019-mars-18 09:29:30	NaN	922.617886522586	263.59913649052	406.545322987489	334.884658847282	7.56475175570691
A01	A	f	53	173	69	2019-mars-18 09:29:31	NaN	899.52885641815	230.169724940203	362.333309650131	243.597266920086	6.75051625460362
A01	A	f	53	173	69	2019-mars-18 09:29:32	NaN	1084.82694489228	195.622901487032	324.359583857475	235.730637282455	5.85908795253333
A01	A	f	53	173	69	2019-mars-18 09:29:33	NaN	1007.68424275323	237.237836672302	320.839875755761	276.724289624707	5.44684255580956
A01	A	f	53	173	69	2019-mars-18 09:29:34	NaN	728.333936681607	228.614066754277	334.760286877942	223.108569739872	5.06736180218642
A01	A	f	53	173	69	2019-mars-18 09:29:35	NaN	932.840956976089	202.165570843914	348.95738526536	273.955697686981	5.71659520098042
A01	A	f	53	173	69	2019-mars-18 09:29:36	NaN	761.559435274993	174.418838692098	185.046815260121	248.343996191377	6.4361680289998
A01	A	f	53	173	69	2019-mars-18 09:29:37	NaN	890.978645152337	188.967229936559	264.281103507694	290.817697647383	7.15574085701918
A01	A	f	53	173	69	2019-mars-18 09:29:38	NaN	834.16507567692	245.886336553623	351.417013941815	239.678398663939	6.56344273978628
A01	A	f	53	173	69	2019-mars-18 09:29:39	NaN	981.081322323532	229.038253155434	317.227156971651	207.95651962891	5.88144404510024
A01	A	f	53	173	69	2019-mars-18 09:29:40	NaN	1019.38295047668	265.133758840636	386.143523968926	293.96958687038	5.1994453504142
A01	A	f	53	173	69	2019-mars-18 09:29:41	NaN	1015.65488792321	308.507120452223	427.043084969509	352.183106766472	4.50628761205113
A01	A	f	53	173	69	2019-mars-18 09:29:42	NaN	929.022588640857	250.581004233286	370.229065482283	499.57777145784	3.8123668621546
A01	A	f	53	173	69	2019-mars-18 09:29:43	NaN	1045.14846989973	261.77092290002	406.833095236398	316.172493982653	3.11844611225807
A01	A	f	53	173	69	2019-mars-18 09:29:44	NaN	1070.1167901118	270.072016344257	376.578006744612	305.36580029427	4.05582623246403
A01	A	f	53	173	69	2019-mars-18 09:29:45	NaN	1113.57316307518	290.62734552808	430.770415010787	316.231149929738	5.10474829250519
A01	A	f	53	173	69	2019-mars-18 09:29:46	NaN	1138.27369290759	274.699285185715	384.890451082341	413.010850726062	6.15367035254636
A01	A	f	53	173	69	2019-mars-18 09:29:47	NaN	1107.18105022268	303.209558059283	387.735620366161	259.407985609591	6.21792537377557
A01	A	f	53	173	69	2019-mars-18 09:29:48	NaN	1067.83416645532	264.443351062146	371.638306495279	301.743192384578	6.21485273423106
A01	A	f	53	173	69	2019-mars-18 09:29:49	NaN	1107.46711441507	282.146860239098	365.451066602839	286.079292205879	6.21178009468654
A01	A	f	53	173	69	2019-mars-18 09:29:50	NaN	1106.0743211963	257.318938227841	322.569562124538	240.311424703384	6.20870745514203
A01	A	f	53	173	69	2019-mars-18 09:29:51	NaN	1027.31578533927	269.176416723331	380.394494824515	245.0795840939	6.33930781053416
A01	A	f	53	173	69	2019-mars-18 09:29:52	NaN	1040.22982361841	259.521517301498	342.434691265141	227.059784502314	6.47904819976809
A01	A	f	53	173	69	2019-mars-18 09:29:53	NaN	925.653749754374	264.455330474993	407.326661992112	239.121209246268	6.61878858900201
A01	A	f	53	173	69	2019-mars-18 09:29:54	NaN	952.51384188617	248.077233638453	329.224190652691	489.84327431039	7.04926858160491
A01	A	f	53	173	69	2019-mars-18 09:29:55	NaN	1134.45906520053	264.525356785673	378.930420677171	1313.07239530896	7.49962820520755
A01	A	f	53	173	69	2019-mars-18 09:29:56	NaN	1075.88196485609	289.81018892958	396.605148545094	545.662508156231	6.69008694719005
A01	A	f	53	173	69	2019-mars-18 09:29:57	NaN	1140.10537552945	311.400297228025	417.387883910369	396.30431953903	5.79439862034416
A01	A	f	53	173	69	2019-mars-18 09:29:58	NaN	1004.99163185786	294.819151644876	449.745242682136	341.513408103061	4.89871029349827
A01	A	f	53	173	69	2019-mars-18 09:29:59	NaN	974.810580914166	297.784402228813	422.318407003462	380.100154777541	5.43576675390136
A01	A	f	53	173	69	2019-mars-18 09:30:00	NaN	1004.59983095797	266.609124899238	412.054207382368	287.522421022442	6.07078866984361
A01	A	f	53	173	69	2019-mars-18 09:30:01	NaN	1010.90304193972	282.986132628186	397.819096032699	290.371711829824	5.84316757561401
A01	A	f	53	173	69	2019-mars-18 09:30:02	NaN	1091.33510546455	301.198756920396	415.932451140694	427.570391962997	5.55656234393699
A01	A	f	53	173	69	2019-mars-18 09:30:03	NaN	1066.29198437841	260.291938344975	397.631443631546	648.71721451136	5.23008654486124
A01	A	f	53	173	69	2019-mars-18 09:30:04	NaN	1097.16641914733	242.225241916835	392.553910718782	578.497691906743	4.90088455314286
A01	A	f	53	173	69	2019-mars-18 09:30:05	NaN	1144.43981186709	265.852763443535	406.32471101536	328.59780080951	5.6386849487585
A01	A	f	53	173	69	2019-mars-18 09:30:06	NaN	1135.55552758929	250.703355675484	396.504905900097	652.866240183783	6.44944277256793
A01	A	f	53	173	69	2019-mars-18 09:30:07	NaN	1057.56384270695	255.719950147022	368.851263182461	599.555998719087	6.34387895902611
A01	A	f	53	173	69	2019-mars-18 09:30:08	NaN	1108.05920709954	281.417226549834	356.678817050333	451.65125625164	6.17566067455405
A01	A	f	53	173	69	2019-mars-18 09:30:09	NaN	1096.49251689853	285.499846923325	391.8136266959	326.507338979411	6.00744239008199
A01	A	f	53	173	69	2019-mars-18 09:30:10	NaN	1113.9806994006	279.420778981793	392.985890406354	255.436652851481	5.89654066344845
A01	A	f	53	173	69	2019-mars-18 09:30:11	NaN	1082.09843783847	267.044625443605	410.687783587798	270.283968399574	5.78955801769275
A01	A	f	53	173	69	2019-mars-18 09:30:12	NaN	1093.96499903303	231.667869101463	438.743482065953	1316.79006342645	5.68257537193706
A01	A	f	53	173	69	2019-mars-18 09:30:13	NaN	1085.53571315915	296.491764313679	446.852791043588	934.61420010025	5.57559272618136
A01	A	f	53	173	69	2019-mars-18 09:30:14	NaN	992.345426447183	280.837884312904	418.20565503097	412.016866545167	5.46861008042567
A01	A	f	53	173	69	2019-mars-18 09:30:15	NaN	1014.89847209025	252.501773693222	367.99150576164	334.896506866263	5.36162743466997
A01	A	f	53	173	69	2019-mars-18 09:30:16	NaN	1045.32275223706	226.289626402768	389.487226294058	344.260219057684	5.25464478891428
A01	A	f	53	173	69	2019-mars-18 09:30:17	NaN	1048.67216024673	247.29691110067	357.086269185572	323.007824209022	5.14766214315858
A01	A	f	53	173	69	2019-mars-18 09:30:18	NaN	963.872687892814	252.220446183288	379.963304683904	251.978096381894	5.04067949740289
A01	A	f	53	173	69	2019-mars-18 09:30:19	NaN	1001.20787775253	240.196788082784	363.287952560288	269.750243719361	4.93369685164719
A01	A	f	53	173	69	2019-mars-18 09:30:20	NaN	943.278575615727	246.115280052384	390.760162509795	200.829072748255	4.8267142058915
A01	A	f	53	173	69	2019-mars-18 09:30:21	NaN	1057.75263326548	273.340120202552	373.95462993668	330.105412053283	4.7197315601358
A01	A	f	53	173	69	2019-mars-18 09:30:22	NaN	1072.08081747395	277.824615579629	387.693036230822	404.596883565727	4.61274891438011
A01	A	f	53	173	69	2019-mars-18 09:30:23	NaN	1131.69980658835	268.026079704282	408.021551446278	294.095472609936	4.50576626862441
A01	A	f	53	173	69	2019-mars-18 09:30:24	NaN	1054.77933220789	253.787709326118	332.639254748426	328.532102872067	4.39878362286872
A01	A	f	53	173	69	2019-mars-18 09:30:25	NaN	1018.07946545671	207.493317968279	283.951426283341	277.686122210478	4.29180097711302
A01	A	f	53	173	69	2019-mars-18 09:30:26	NaN	947.776442979002	163.743911558609	262.211688016896	263.086633225339	4.18481833135733
A01	A	f	53	173	69	2019-mars-18 09:30:27	NaN	987.465401045032	250.035634637945	407.082592283156	291.406866906977	4.07783568560163
A01	A	f	53	173	69	2019-mars-18 09:30:28	NaN	1012.94233687747	289.605742014976	418.635001789537	276.333485947757	3.97085303984594
A01	A	f	53	173	69	2019-mars-18 09:30:29	NaN	1035.26994646372	250.719563914221	365.173329849223	313.097468464926	3.86387039409024
A01	A	f	53	173	69	2019-mars-18 09:30:30	NaN	1111.1321756314	274.298757898261	427.959294221474	443.030606331146	3.84660310564637
A01	A	f	53	173	69	2019-mars-18 09:30:31	NaN	1021.26688228544	272.683409879273	400.442265817141	386.596668698804	3.83547020060842
A01	A	f	53	173	69	2019-mars-18 09:30:32	NaN	941.367858142411	257.826833513966	370.346121471455	346.617290669068	3.82433729557046
A01	A	f	53	173	69	2019-mars-18 09:30:33	NaN	1071.45525650053	277.015636400813	432.816174660812	376.327309571116	5.19589305547697
A01	A	f	53	173	69	2019-mars-18 09:30:34	NaN	1029.61413167961	281.70115624951	404.651592263529	361.628073694449	6.6619916300798
A01	A	f	53	173	69	2019-mars-18 09:30:35	NaN	1008.39532650492	249.461504410737	376.501714251259	295.679617651741	8.12809020468263
A01	A	f	53	173	69	2019-mars-18 09:30:36	NaN	1089.27832406451	254.254000013778	367.962396256222	312.573154638055	6.85911371106255
A01	A	f	53	173	69	2019-mars-18 09:30:37	NaN	1069.31282533251	234.763308403144	370.083792072166	280.919360290503	5.40312353756324
A01	A	f	53	173	69	2019-mars-18 09:30:38	NaN	994.036949432699	235.077488807722	324.949148473524	399.949300510726	7.56643225333616
A01	A	f	53	173	69	2019-mars-18 09:30:39	NaN	943.61603300707	251.077118219818	280.496775580459	332.720026985797	6.87313145241765
A01	A	f	53	173	69	2019-mars-18 09:30:40	NaN	926.628156453907	194.260515660317	330.409947358874	296.669865480329	5.96758566380487
A01	A	f	53	173	69	2019-mars-18 09:30:41	NaN	694.430765733794	155.961894210771	254.910571008156	237.834344118992	5.06203987519208
A01	A	f	53	173	69	2019-mars-18 09:30:42	NaN	644.371120122424	185.609438109746	267.671331200808	255.822309301549	4.1564940865793
A01	A	f	53	173	69	2019-mars-18 09:30:43	NaN	827.214719787487	169.910441977413	322.739641753703	175.938344659773	3.98976499011516
A01	A	f	53	173	69	2019-mars-18 09:30:44	NaN	862.951412191086	180.778597048679	206.253977404239	175.510341338062	3.87355327431115
A01	A	f	53	173	69	2019-mars-18 09:30:45	NaN	122.973765207232	24.6946401234196	122.267031016823	131.299833757911	3.75734155850714
A01	A	f	53	173	69	2019-mars-18 09:30:46	NaN	49.6913732980332	5.76121474635007	35.9417016662868	359.422460283656	4.79167505428073
A01	A	f	53	173	69	2019-mars-18 09:30:47	NaN	0	68.0059959987887	95.1365011118983	319.73978235061	5.88885322355894
A01	A	f	53	173	69	2019-mars-18 09:30:48	NaN	44.753342746779	0	62.0082220943171	230.609604955625	6.14619457892497
A01	A	f	53	173	69	2019-mars-18 09:30:49	NaN	5.67454971526648	6.08881886636002	3.61657668594392	360.51399285542	6.34618518168551
A01	A	f	53	173	69	2019-mars-18 09:30:50	NaN	0	0	0	346.79517981862	6.54617578444605
A01	A	f	53	173	69	2019-mars-18 09:30:51	NaN	6.87654214746415	24.5314924019681	2.5060360989628	310.499494646889	5.99236169507256
A01	A	f	53	173	69	2019-mars-18 09:30:52	NaN	6.19703362063636	37.8354062532272	25.5344339458524	150.159859909027	5.38700540452731
A01	A	f	53	173	69	2019-mars-18 09:30:53	NaN	339.294179623024	71.59034613286	55.8078734760127	167.259657425819	4.78164911398206
A01	A	f	53	173	69	2019-mars-18 09:30:54	NaN	278.424648756338	11.2332678036098	97.6183551002621	206.922189112474	5.62534276976718
A01	A	f	53	173	69	2019-mars-18 09:30:55	NaN	74.9924501396442	42.131482684839	34.5771366312419	248.784498336477	6.56811676376293
A01	A	f	53	173	69	2019-mars-18 09:30:56	NaN	455.732720619352	51.3727711330749	82.0230041876159	305.463275758545	6.02694867887724
A01	A	f	53	173	69	2019-mars-18 09:30:57	NaN	121.349062971067	63.0629930479655	99.562837155191	279.892654289424	5.38431446893942
A01	A	f	53	173	69	2019-mars-18 09:30:58	NaN	239.484720780929	121.992606024668	166.102907499484	187.299894052762	4.75100336781137
A01	A	f	53	173	69	2019-mars-18 09:30:59	NaN	765.397308783981	190.633216461807	193.059188822347	271.060897490325	4.11832974420878
A01	A	f	53	173	69	2019-mars-18 09:31:00	NaN	95.3138331223135	132.160651453618	172.311992420058	247.56495406489	3.48565612060618
A01	A	f	53	173	69	2019-mars-18 09:31:01	NaN	8.11948798272967	93.5202120091971	128.590109598051	146.015345286385	2.85298249700359
A01	A	f	53	173	69	2019-mars-18 09:31:02	NaN	55.775579733283	42.9346268673185	108.59181447143	77.7941503888971	3.41986010223125
A01	A	f	53	173	69	2019-mars-18 09:31:03	NaN	0	65.9376172746448	71.9143314939325	105.723684988839	4.0687583043017
A01	A	f	53	173	69	2019-mars-18 09:31:04	NaN	585.849000722832	164.685359273082	174.436003834708	140.386121177479	4.71765650637214
A01	A	f	53	173	69	2019-mars-18 09:31:05	NaN	235.817469868124	46.0863571261456	167.962593549925	166.925571748396	5.34298432311078
A01	A	f	53	173	69	2019-mars-18 09:31:06	NaN	0	30.3364918157619	45.386348275013	802.663494698865	5.96670048957034
A01	A	f	53	173	69	2019-mars-18 09:31:07	NaN	0	23.5776043557868	8.12480277505606	373.564161541286	5.23799629274524
A01	A	f	53	173	69	2019-mars-18 09:31:08	NaN	0	28.2008673402874	16.5486878256993	377.481847949541	4.41681890868736
A01	A	f	53	173	69	2019-mars-18 09:31:09	NaN	0	19.6187266382441	0	586.560777905337	5.07686669065176
A01	A	f	53	173	69	2019-mars-18 09:31:10	NaN	279.017580745512	75.3592725671731	97.1239229069734	350.240915076522	5.83819482584845
A01	A	f	53	173	69	2019-mars-18 09:31:11	NaN	18.6214188236766	35.4100384930206	117.972028006681	466.413447969001	5.44076489562899
A01	A	f	53	173	69	2019-mars-18 09:31:12	NaN	0	7.85661410786887	19.3725578092484	163.706289136053	4.96410364469731
A01	A	f	53	173	69	2019-mars-18 09:31:13	NaN	6.7351295901882	2.49277342036363	16.3463126406885	232.907407115736	4.48744239376563
A01	A	f	53	173	69	2019-mars-18 09:31:14	NaN	54.3159119496065	42.4383712109996	126.107391803483	229.829978378057	4.71679765041656
A01	A	f	53	173	69	2019-mars-18 09:31:15	NaN	669.037685390639	135.620408417809	115.23327863774	210.727334009361	4.9944275400646
A01	A	f	53	173	69	2019-mars-18 09:31:16	NaN	258.282445761363	49.4901750340111	137.391965612346	129.922354311634	4.87172422361575
A01	A	f	53	173	69	2019-mars-18 09:31:17	NaN	642.432518108508	83.5379964564499	127.603835036979	128.968635243343	4.72164769649362
A01	A	f	53	173	69	2019-mars-18 09:31:18	NaN	649.969103406306	130.669128047815	136.588689409149	248.417568447367	4.23778368355785
A01	A	f	53	173	69	2019-mars-18 09:31:19	NaN	738.925037449258	137.326568578282	128.685658149373	131.817714040745	3.73109659466892
A01	A	f	53	173	69	2019-mars-18 09:31:20	NaN	396.588022698729	105.281064412935	294.781786000151	247.803360192956	3.22440950577999
A01	A	f	53	173	69	2019-mars-18 09:31:21	NaN	459.840676212292	69.1470043357995	124.519066969535	335.139474558397	3.86166720723139
A01	A	f	53	173	69	2019-mars-18 09:31:22	NaN	678.323625259889	175.379590144223	184.034477936511	105.797098961654	4.57714335588555
A01	A	f	53	173	69	2019-mars-18 09:31:23	NaN	283.496990560583	21.6001362492356	138.450284186301	77.8790364802815	4.34065552708409
A01	A	f	53	173	69	2019-mars-18 09:31:24	NaN	2.64408219835063	0	28.2352804977647	14.7594275954077	4.03907614426832
A01	A	f	53	173	69	2019-mars-18 09:31:25	NaN	7.76979442965507	5.22534852501725	13.5377439377304	17.8169582344575	3.73749676145255
A01	A	f	53	173	69	2019-mars-18 09:31:26	NaN	0	0	0	0	3.43591737863678
A01	A	f	53	173	69	2019-mars-18 09:31:27	NaN	222.442406452818	88.8837432938664	69.9048713239302	129.389799625482	3.86733522275788
A01	A	f	53	173	69	2019-mars-18 09:31:28	NaN	176.348132204116	79.4761914701073	165.698164974929	236.581487481846	4.34887253538728
A01	A	f	53	173	69	2019-mars-18 09:31:29	NaN	525.726251903612	104.452952657808	166.950796407622	348.553919332038	4.16708272212088
A01	A	f	53	173	69	2019-mars-18 09:31:30	NaN	113.910371395838	100.386017422118	127.187359812001	809.781313949679	3.93993720793871
A01	A	f	53	173	69	2019-mars-18 09:31:31	NaN	729.721708771894	188.007881002027	154.428843171258	393.598876503995	3.71279169375655
A01	A	f	53	173	69	2019-mars-18 09:31:32	NaN	156.224614329668	132.279762194764	276.436680210206	336.960990419702	3.48564617957438
A01	A	f	53	173	69	2019-mars-18 09:31:33	NaN	302.630595929856	76.2349155959221	84.795777100858	141.337715381327	4.33310208199564
A01	A	f	53	173	69	2019-mars-18 09:31:34	NaN	53.8359565906961	93.7479554005181	112.689953519646	649.30822951753	5.25403500435589
A01	A	f	53	173	69	2019-mars-18 09:31:35	NaN	0	73.0611709898724	32.0053039849527	543.847919368326	5.30495851295735
A01	A	f	53	173	69	2019-mars-18 09:31:36	NaN	0	74.5405658721262	0	183.3488637776	5.29639419839558
A01	A	f	53	173	69	2019-mars-18 09:31:37	NaN	0	15.9894928068276	0	224.207372752769	5.28782988383382
A01	A	f	53	173	69	2019-mars-18 09:31:38	NaN	110.794962584716	102.152683328753	37.8512018128431	562.113271027347	4.17334423514562
A01	A	f	53	173	69	2019-mars-18 09:31:39	NaN	29.2623111248121	206.412523116571	177.022967578084	320.417250846716	2.98324003369634
A01	A	f	53	173	69	2019-mars-18 09:31:40	NaN	775.557029779666	181.591027519523	206.372277244161	280.135167806682	3.09655601455233
A01	A	f	53	173	69	2019-mars-18 09:31:41	NaN	958.72956004863	191.411743744828	183.868081509413	204.808667087324	3.29899474291672
A01	A	f	53	173	69	2019-mars-18 09:31:42	NaN	470.887885811746	195.036417719548	237.419682173337	325.984406686239	3.50143347128111
A01	A	f	53	173	69	2019-mars-18 09:31:43	NaN	252.245571509928	150.701523242875	206.468976722703	269.127093960508	4.1480952297473
A01	A	f	53	173	69	2019-mars-18 09:31:44	NaN	669.408723470716	119.541950234414	162.502583040034	281.511499853765	4.82513121249408
A01	A	f	53	173	69	2019-mars-18 09:31:45	NaN	55.0031179854112	63.823844904112	37.699050282386	1041.90219160009	5.50216719524085
A01	A	f	53	173	69	2019-mars-18 09:31:46	NaN	768.435408483148	172.057412931621	133.931361653325	707.12863225313	5.15584556430308
A01	A	f	53	173	69	2019-mars-18 09:31:47	NaN	137.922805370955	80.5997688833004	120.167574035542	309.159066958757	4.73955076319883
A01	A	f	53	173	69	2019-mars-18 09:31:48	NaN	398.293355264617	142.167445616202	186.019469394362	326.298246136019	4.32325596209459
A01	A	f	53	173	69	2019-mars-18 09:31:49	NaN	409.12437773485	109.233445606197	137.180959612851	356.066418698066	3.87775576310222
A01	A	f	53	173	69	2019-mars-18 09:31:50	NaN	146.493366890377	78.3537917282791	155.313794322484	235.874562333103	3.43025861382691
A01	A	f	53	173	69	2019-mars-18 09:31:51	NaN	736.887396754863	154.055135305604	136.571789975767	169.508359325436	3.36072570080994
A01	A	f	53	173	69	2019-mars-18 09:31:52	NaN	954.353861908452	255.862167657191	300.668858811464	336.923588504183	3.31703649625507
A01	A	f	53	173	69	2019-mars-18 09:31:53	NaN	977.862964289357	222.329274587613	256.886631107174	421.723154635444	3.21460335834368
A01	A	f	53	173	69	2019-mars-18 09:31:54	NaN	1053.31758456686	258.528696354242	344.502740380605	326.628524012338	3.10815354122842
A01	A	f	53	173	69	2019-mars-18 09:31:55	NaN	984.264422981697	222.616900600807	313.3431460457	203.41556025784	3.00170372411316
A01	A	f	53	173	69	2019-mars-18 09:31:56	NaN	824.423188604751	205.373184487491	346.158731413046	450.397018785114	3.82520208589013
A01	A	f	53	173	69	2019-mars-18 09:31:57	NaN	768.143084119494	192.688108826303	272.441021442311	884.57957810766	4.71228664793298
A01	A	f	53	173	69	2019-mars-18 09:31:58	NaN	827.652948112789	172.511500761531	253.136153383033	756.984081394713	5.59937120997584
A01	A	f	53	173	69	2019-mars-18 09:31:59	NaN	605.244265785571	107.470570311493	220.213751635696	556.891914242649	2.93612627128833
A01	A	f	53	173	69	2019-mars-18 09:32:00	NaN	553.849778433013	177.829803049964	153.687935614656	613.440792878086	3.15973679035024
A01	A	f	53	173	69	2019-mars-18 09:32:01	NaN	953.54216739221	221.519231782702	321.38742208263	743.490284004868	3.59733794397346
A01	A	f	53	173	69	2019-mars-18 09:32:02	NaN	1089.579621222	252.830733206961	359.48805335063	372.998820360915	4.03493909759669
A01	A	f	53	173	69	2019-mars-18 09:32:03	NaN	1102.74395753839	285.412115387542	398.845239684716	330.913695009459	4.2119102099826
A01	A	f	53	173	69	2019-mars-18 09:32:04	NaN	1077.7641093597	293.2574539683	412.188369810349	219.260749133563	4.37106046484802
A01	A	f	53	173	69	2019-mars-18 09:32:05	NaN	1059.24577964277	283.622603005837	399.866975924391	235.89530406256	4.53021071971343
A01	A	f	53	173	69	2019-mars-18 09:32:06	NaN	1142.36382822077	283.531602184106	410.444778581417	223.908828169241	4.68936097457884
A01	A	f	53	173	69	2019-mars-18 09:32:07	NaN	1073.07227635304	284.038659115875	440.616290306833	243.824587900851	4.88788158158337
A01	A	f	53	173	69	2019-mars-18 09:32:08	NaN	1060.97404215754	282.946907150592	448.788293388708	268.161204743074	5.08909417847775
A01	A	f	53	173	69	2019-mars-18 09:32:09	NaN	1166.97467707434	304.376786434306	420.385174212125	268.811154731588	4.68637960601591
A01	A	f	53	173	69	2019-mars-18 09:32:10	NaN	1176.71794994026	320.303169518357	446.295352616474	247.931221389519	4.24237086812768
A01	A	f	53	173	69	2019-mars-18 09:32:11	NaN	1165.90521184141	324.848007841643	459.537632566504	206.179268660914	3.79836213023944
A01	A	f	53	173	69	2019-mars-18 09:32:12	NaN	1069.42699530196	289.150393100894	423.416207360753	229.514744634569	4.46310782994605
A01	A	f	53	173	69	2019-mars-18 09:32:13	NaN	1121.04859558425	282.51265585789	423.961271965739	241.429400577264	5.20366579889021
A01	A	f	53	173	69	2019-mars-18 09:32:14	NaN	1064.78919070057	257.299081588925	393.535423926954	220.434897880304	5.94422376783436
A01	A	f	53	173	69	2019-mars-18 09:32:15	NaN	1059.07646350664	255.733649735301	386.818298715638	195.177674760423	5.30155445744936
A01	A	f	53	173	69	2019-mars-18 09:32:16	NaN	1015.12710924086	243.936992958724	352.529687636584	259.311947391992	4.56430550403329
A01	A	f	53	173	69	2019-mars-18 09:32:17	NaN	883.148589053261	200.29642801786	348.119249921798	309.115187565942	4.13044253893511
A01	A	f	53	173	69	2019-mars-18 09:32:18	NaN	77.2917006056847	66.6729694630583	152.191399690886	267.344462195504	3.71732391491857
A01	A	f	53	173	69	2019-mars-18 09:32:19	NaN	0	27.7625662595574	59.2855823883883	364.718013989824	3.30420529090203
A01	A	f	53	173	69	2019-mars-18 09:32:20	NaN	579.926483972396	68.9995707225176	82.3368790015708	419.08264586748	2.89108666688549
A01	A	f	53	173	69	2019-mars-18 09:32:21	NaN	121.332988646774	18.4809877223552	84.6805079976844	316.260844738999	2.54900352887131
A01	A	f	53	173	69	2019-mars-18 09:32:22	NaN	0	2.43869448220063	16.4537411393743	288.712115185796	2.21177751810518
A01	A	f	53	173	69	2019-mars-18 09:32:23	NaN	0	0	0	118.127478690355	3.43977196252442
A01	A	f	53	173	69	2019-mars-18 09:32:24	NaN	0	17.0690793164134	33.8107276887008	763.669483172835	4.77479002781103
A01	A	f	53	173	69	2019-mars-18 09:32:25	NaN	0	25.573214470899	42.9246742395766	650.200788168017	6.10980809309764
A01	A	f	53	173	69	2019-mars-18 09:32:26	NaN	0	29.1580122289676	2.36295098703146	729.02071019898	5.75836240901681
A01	A	f	53	173	69	2019-mars-18 09:32:27	NaN	257.095705319321	25.3394370191147	47.1715206527312	398.866259454062	5.29160296429637
A01	A	f	53	173	69	2019-mars-18 09:32:28	NaN	257.493341186757	86.7005654314585	81.2511595641767	339.099151591498	3.59550414384409
A01	A	f	53	173	69	2019-mars-18 09:32:29	NaN	653.200119557117	130.127752333465	181.09912143647	304.530239373849	1.8153479301797
A01	A	f	53	173	69	2019-mars-18 09:32:30	NaN	529.077626802656	119.814955281554	208.828848599682	304.972490281617	2.89158034674626
A01	A	f	53	173	69	2019-mars-18 09:32:31	NaN	480.979763195096	87.4260808123924	203.432965185393	286.979885458175	4.16312138760212
A01	A	f	53	173	69	2019-mars-18 09:32:32	NaN	12.9289480337789	4.93562858241911	27.4995598360845	325.113002516923	5.43466242845798
A01	A	f	53	173	69	2019-mars-18 09:32:33	NaN	0	0	5.30097894720255	287.714190552076	2.9653810665802
A01	A	f	53	173	69	2019-mars-18 09:32:34	NaN	0	0	0	175.963313176153	0.240316976311367
A01	A	f	53	173	69	2019-mars-18 09:32:35	NaN	0	0	0	39.296120806346	1.22317757210444
A01	A	f	53	173	69	2019-mars-18 09:32:36	NaN	122.142688899672	41.3557680818883	18.4562838971598	82.8692023297783	2.45957147976499
A01	A	f	53	173	69	2019-mars-18 09:32:37	NaN	380.625583607573	132.83314771206	230.54292577015	355.70983367479	3.69596538742554
A01	A	f	53	173	69	2019-mars-18 09:32:38	NaN	985.361487575163	221.323453261315	271.435291007832	201.561777864879	4.72790165090696
A01	A	f	53	173	69	2019-mars-18 09:32:39	NaN	867.174760273788	208.6294375137	242.490680605478	229.692706981103	5.74585790453003
A01	A	f	53	173	69	2019-mars-18 09:32:40	NaN	123.589036261182	70.4327831388164	96.3897313621091	216.881904742915	3.97135780165135
A01	A	f	53	173	69	2019-mars-18 09:32:41	NaN	396.459271641974	137.363567235762	200.987072629885	607.723352045536	2.00592051200331
A01	A	f	53	173	69	2019-mars-18 09:32:42	NaN	1109.55104631446	252.468874057818	397.786909796265	336.504185767281	2.61802177287445
A01	A	f	53	173	69	2019-mars-18 09:32:43	NaN	1131.17586659026	205.963781799305	363.624977082696	556.546480078474	3.40636498591783
A01	A	f	53	173	69	2019-mars-18 09:32:44	NaN	514.09831354769	156.503452096218	240.178417597697	374.750198273543	4.45682413845429
A01	A	f	53	173	69	2019-mars-18 09:32:45	NaN	470.203877511168	225.677043365664	302.741223298804	424.185440915548	5.52520574839206
A01	A	f	53	173	69	2019-mars-18 09:32:46	NaN	921.217001544888	222.209338571428	475.488748761143	359.592184458525	5.41584184438261
A01	A	f	53	173	69	2019-mars-18 09:32:47	NaN	882.464550607213	210.223713713177	393.651907455587	192.004329731526	5.21919955418139
A01	A	f	53	173	69	2019-mars-18 09:32:48	NaN	466.30765415299	103.744273327037	161.39598292533	100.987449424282	5.02209580904684
A01	A	f	53	173	69	2019-mars-18 09:32:49	NaN	22.7320144746259	11.28867979764	27.351817897671	99.3144113547505	5.22051175403392
A01	A	f	53	173	69	2019-mars-18 09:32:50	NaN	6.35736835856301	0	19.0631453238803	22.4516925184858	5.44597178039695
A01	A	f	53	173	69	2019-mars-18 09:32:51	NaN	0	0	0	0	5.67143180675997
A01	A	f	53	173	69	2019-mars-18 09:32:52	NaN	0	0	0	0	4.77964940135663
A01	A	f	53	173	69	2019-mars-18 09:32:53	NaN	0	0	0	17.7672907136379	3.81147435104618
A01	A	f	53	173	69	2019-mars-18 09:32:54	NaN	0	0	0	235.604988369964	3.73337277961739
A01	A	f	53	173	69	2019-mars-18 09:32:55	NaN	0	0	0	123.752717961428	3.71613093324058
A01	A	f	53	173	69	2019-mars-18 09:32:56	NaN	0	0	0	73.1607134783434	3.69888908686377
A01	A	f	53	173	69	2019-mars-18 09:32:57	NaN	0	0	0	41.995181731451	3.54321198587826
A01	A	f	53	173	69	2019-mars-18 09:32:58	NaN	0	0	0	2.48659734938617	3.37806922645797
A01	A	f	53	173	69	2019-mars-18 09:32:59	NaN	0	28.2687962577177	49.2336884970673	314.998220244216	3.97878569549475
A01	A	f	53	173	69	2019-mars-18 09:33:00	NaN	687.051501900022	126.985965374185	149.370773426105	186.304340926192	4.63186860750296
A01	A	f	53	173	69	2019-mars-18 09:33:01	NaN	82.9362138145175	49.886061690884	50.4043819395762	319.932111770954	3.95004187523339
A01	A	f	53	173	69	2019-mars-18 09:33:02	NaN	50.8481703840601	109.778843747275	162.720705121565	387.500223096376	3.17693926985046
A01	A	f	53	173	69	2019-mars-18 09:33:03	NaN	913.291655749509	168.281064595995	247.402063711998	295.96292288522	3.71877380896886
A01	A	f	53	173	69	2019-mars-18 09:33:04	NaN	1168.34762815084	283.802208356113	402.833216721583	247.959884998867	4.35051858019061
A01	A	f	53	173	69	2019-mars-18 09:33:05	NaN	941.629561192509	212.764212620316	281.557467888701	224.687414822418	4.07318452682563
A01	A	f	53	173	69	2019-mars-18 09:33:06	NaN	129.513014594446	124.417196816312	135.394802191336	259.401997971423	3.73369123759172
A01	A	f	53	173	69	2019-mars-18 09:33:07	NaN	122.273179863775	68.8896754850271	177.078221690334	246.696717083695	3.7921973593143
A01	A	f	53	173	69	2019-mars-18 09:33:08	NaN	183.152493929526	56.2000023952906	92.6367177167821	393.621675004033	3.87791711597408
A01	A	f	53	173	69	2019-mars-18 09:33:09	NaN	135.150591015971	38.0860120731218	21.4650319192969	135.310165808302	3.96363687263386
A01	A	f	53	173	69	2019-mars-18 09:33:10	NaN	487.281130268793	60.7744398363663	134.835366163886	361.025069737573	2.84484742267452
A01	A	f	53	173	69	2019-mars-18 09:33:11	NaN	411.330268015234	77.794967568873	48.5220526630447	207.019715027084	1.64369836884443
A01	A	f	53	173	69	2019-mars-18 09:33:12	NaN	359.439378714015	104.671896887069	240.682676507863	169.136498197795	3.34234669993895
A01	A	f	53	173	69	2019-mars-18 09:33:13	NaN	796.821379917766	149.336851871769	221.986039526952	193.477373968999	5.23927177530105
A01	A	f	53	173	69	2019-mars-18 09:33:14	NaN	869.00619305797	196.978748732452	211.51425159872	320.938925747841	4.77387213463361
A01	A	f	53	173	69	2019-mars-18 09:33:15	NaN	787.283694752634	140.923326367626	229.788381056364	306.159543106093	4.14694601765646
A01	A	f	53	173	69	2019-mars-18 09:33:16	NaN	180.923323521654	39.4687137560437	103.656356669946	335.727182615433	3.85615138584188
A01	A	f	53	173	69	2019-mars-18 09:33:17	NaN	309.083344508685	106.190369802466	153.516656419293	130.096245271632	3.58834010344023
A01	A	f	53	173	69	2019-mars-18 09:33:18	NaN	0	13.6252776613648	19.7240031128821	719.385504556469	3.45303498190313
A01	A	f	53	173	69	2019-mars-18 09:33:19	NaN	0	0	0	259.443710930152	3.3267901106816
A01	A	f	53	173	69	2019-mars-18 09:33:20	NaN	244.130497098554	71.9946451707507	47.5257814195006	596.445867543492	3.20054523946007
A01	A	f	53	173	69	2019-mars-18 09:33:21	NaN	238.454333944552	29.2041668334424	61.9318571866743	419.721246956796	3.07430036823854
A01	A	f	53	173	69	2019-mars-18 09:33:22	NaN	0	10.4745989042042	23.8476003698648	243.311110256152	2.94805549701701
A01	A	f	53	173	69	2019-mars-18 09:33:23	NaN	0	0	0	198.742747090839	4.08793485643367
A01	A	f	53	173	69	2019-mars-18 09:33:24	NaN	84.1752646600232	23.8015960310174	37.4468145018361	189.486329501846	5.31438681281738
A01	A	f	53	173	69	2019-mars-18 09:33:25	NaN	195.570587885531	16.4967659038824	28.9743571651594	209.871045916638	6.5408387692011
A01	A	f	53	173	69	2019-mars-18 09:33:26	NaN	279.289930190227	17.6302960111222	48.883072356836	298.532038940053	6.25548856103357
A01	A	f	53	173	69	2019-mars-18 09:33:27	NaN	10.4573513315253	0	45.4489721140822	31.6151442752672	5.86676726469121
A01	A	f	53	173	69	2019-mars-18 09:33:28	NaN	0	0	0	0	5.47804596834884
A01	A	f	53	173	69	2019-mars-18 09:33:29	NaN	0	0	0	0	5.0884015101929
A01	A	f	53	173	69	2019-mars-18 09:33:30	NaN	0	0	0	0	4.69869392986167
A01	A	f	53	173	69	2019-mars-18 09:33:31	NaN	0	0	0	0	4.30898634953043
A01	A	f	53	173	69	2019-mars-18 09:33:32	NaN	0	0	0	59.4235160633646	3.9192787691992
A01	A	f	53	173	69	2019-mars-18 09:33:33	NaN	0	0	0	182.660989425827	3.52957118886797
A01	A	f	53	173	69	2019-mars-18 09:33:34	NaN	15.3726279314547	15.4773113665987	23.3068338648253	299.912905744815	3.13986360853673
A01	A	f	53	173	69	2019-mars-18 09:33:35	NaN	181.130349804976	27.8265105656589	82.2805618704847	100.611454560986	3.12256608413085
A01	A	f	53	173	69	2019-mars-18 09:33:36	NaN	32.4592812710148	0	68.0140204980028	18.8487142432681	3.13073249517294
A01	A	f	53	173	69	2019-mars-18 09:33:37	NaN	302.464383384941	16.0277417064392	76.264085479824	12.409476396155	3.13889890621504
A01	A	f	53	173	69	2019-mars-18 09:33:38	NaN	594.102756018623	78.5839617378629	65.1585792416842	88.5643555187625	3.17191263422608
A01	A	f	53	173	69	2019-mars-18 09:33:39	NaN	77.0820084445521	13.842057797989	100.180525780657	126.289412975298	3.20662532408116
A01	A	f	53	173	69	2019-mars-18 09:33:40	NaN	92.6949357233073	13.4948586960184	8.61495580219505	0	3.24133801393623
A01	A	f	53	173	69	2019-mars-18 09:33:41	NaN	0	0	20.2109376830488	5.91143616335738	3.30419381602982
A01	A	f	53	173	69	2019-mars-18 09:33:42	NaN	0	0	0	0	3.36897393349014
A01	A	f	53	173	69	2019-mars-18 09:33:43	NaN	0	0	0	0	3.43375405095046
A01	A	f	53	173	69	2019-mars-18 09:33:44	NaN	0	0	0	0	3.24329052330514
A01	A	f	53	173	69	2019-mars-18 09:33:45	NaN	0	0	0	0	3.03537443872958
A01	A	f	53	173	69	2019-mars-18 09:33:46	NaN	0	28.3622677615113	27.9367353737397	108.927112090518	2.82745835415402
A01	A	f	53	173	69	2019-mars-18 09:33:47	NaN	0	0	5.21469864903189	128.602293157855	2.61954226957847
A01	A	f	53	173	69	2019-mars-18 09:33:48	NaN	7.60121154186626	2.54120722547983	8.96441155384604	291.801509693788	3.35865577616554
A01	A	f	53	173	69	2019-mars-18 09:33:49	NaN	40.6218328319383	8.43693664944744	5.72955819316282	255.496228339693	4.16252344283212
A01	A	f	53	173	69	2019-mars-18 09:33:50	NaN	278.567409445823	98.1011781653656	100.578222574978	228.140924885619	3.71089112378977
A01	A	f	53	173	69	2019-mars-18 09:33:51	NaN	0	0	13.7129825746238	157.905012871666	3.17341265187811
A01	A	f	53	173	69	2019-mars-18 09:33:52	NaN	0	13.0533780736096	7.09255931780002	98.7158202092739	2.63593417996645
A01	A	f	53	173	69	2019-mars-18 09:33:53	NaN	0	15.8308793604464	12.2525618892357	746.986323329362	2.81065057767945
A01	A	f	53	173	69	2019-mars-18 09:33:54	NaN	0	44.7242688836557	62.7129857534559	509.707176180226	3.03406406049519
A01	A	f	53	173	69	2019-mars-18 09:33:55	NaN	0	0	13.237858880352	380.604145873372	2.84980719967871
A01	A	f	53	173	69	2019-mars-18 09:33:56	NaN	0	0	4.87043366198289	345.680071569601	2.63767544357103
A01	A	f	53	173	69	2019-mars-18 09:33:57	NaN	0	0	13.5782598081426	233.556627464634	2.42554368746335
A01	A	f	53	173	69	2019-mars-18 09:33:58	NaN	0	0	7.70042650965861	104.907031067403	2.69545539416808
A01	A	f	53	173	69	2019-mars-18 09:33:59	NaN	0	0	2.30268134698982	0	2.99832733764631
A01	A	f	53	173	69	2019-mars-18 09:34:00	NaN	0	0	0	14.4795892103906	2.89385829321909
A01	A	f	53	173	69	2019-mars-18 09:34:01	NaN	239.05966236276	38.9940087487941	84.3707393655468	61.7512197304423	2.76153687355037
A01	A	f	53	173	69	2019-mars-18 09:34:02	NaN	0	42.8006937740767	73.8156742752405	83.7523774740302	2.08498705247546
A01	A	f	53	173	69	2019-mars-18 09:34:03	NaN	0	17.5569688148525	25.3470092409014	31.1001329292895	1.37122503301351
A01	A	f	53	173	69	2019-mars-18 09:34:04	NaN	0	0	13.8207044929842	0	1.37392063301285
A01	A	f	53	173	69	2019-mars-18 09:34:05	NaN	0	2.37663776061707	2.3789031737478	0	1.42560478818883
A01	A	f	53	173	69	2019-mars-18 09:34:06	NaN	0	15.417607442511	15.8938702098907	8.02029921113347	1.47728894336481
A01	A	f	53	173	69	2019-mars-18 09:34:07	NaN	212.368906551318	52.2498527649078	71.6198574068302	174.936651415618	1.52897309854079
A01	A	f	53	173	69	2019-mars-18 09:34:08	NaN	43.2694948740101	22.0263639646627	88.9068705338917	10.4074610392932	2.88691789342096
A01	A	f	53	173	69	2019-mars-18 09:34:09	NaN	0	0	2.38201377483193	8.20505747936507	4.33417965511851
A01	A	f	53	173	69	2019-mars-18 09:34:10	NaN	0	0	0	90.3232309870479	3.90418025916446
A01	A	f	53	173	69	2019-mars-18 09:34:11	NaN	0	25.8687026102572	23.3897758689839	9.61848175139296	3.34582112593458
A01	A	f	53	173	69	2019-mars-18 09:34:12	NaN	9.1050564014089	39.3474418090309	17.3758530771022	0	2.7874619927047
A01	A	f	53	173	69	2019-mars-18 09:34:13	NaN	0	8.53700425316894	4.78006671907618	0	2.22910285947482
A01	A	f	53	173	69	2019-mars-18 09:34:14	NaN	6.38135536893163	11.7997908474527	12.3618485082569	147.137667117634	2.52269601568864
A01	A	f	53	173	69	2019-mars-18 09:34:15	NaN	46.3107776181676	22.7303826178239	0	248.101951009423	2.87454231989839
A01	A	f	53	173	69	2019-mars-18 09:34:16	NaN	200.26053499644	119.842485852452	147.772057533394	343.962765645481	3.22638862410813
A01	A	f	53	173	69	2019-mars-18 09:34:17	NaN	0	15.9071784931765	30.7628068694881	155.634037495595	2.50711507033071
A01	A	f	53	173	69	2019-mars-18 09:34:18	NaN	0	0	0	121.649423268503	1.7146025519043
A01	A	f	53	173	69	2019-mars-18 09:34:19	NaN	0	0	0	31.4686336989443	1.78700327153452
A01	A	f	53	173	69	2019-mars-18 09:34:20	NaN	0	0	0	94.4472364050172	1.91854335786993
A01	A	f	53	173	69	2019-mars-18 09:34:21	NaN	0	2.4968354174505	0	187.700669613921	2.05008344420534
A01	A	f	53	173	69	2019-mars-18 09:34:22	NaN	0	0	0	3.26386363909188	2.18162353054075
A01	A	f	53	173	69	2019-mars-18 09:34:23	NaN	0	0	0	0	2.31316361687615
A01	A	f	53	173	69	2019-mars-18 09:34:24	NaN	0	13.8553287446002	0	0	2.44470370321156
A01	A	f	53	173	69	2019-mars-18 09:34:25	NaN	0	0	22.0791139552144	186.079630863279	2.64511438626646
A01	A	f	53	173	69	2019-mars-18 09:34:26	NaN	83.9578799331672	5.04749856830986	41.3557465794766	598.057899648306	2.85023416995177
A01	A	f	53	173	69	2019-mars-18 09:34:27	NaN	0	2.45678673993553	0	236.682685272838	3.05535395363708
A01	A	f	53	173	69	2019-mars-18 09:34:28	NaN	0	2.34366935091966	0	568.124552542773	3.26047373732239
A01	A	f	53	173	69	2019-mars-18 09:34:29	NaN	0	8.60152830459871	7.83813185706227	517.081575356928	3.4655935210077
A01	A	f	53	173	69	2019-mars-18 09:34:30	NaN	0	0	0	197.9854628055	3.10510480520087
A01	A	f	53	173	69	2019-mars-18 09:34:31	NaN	0	0	7.72109438341335	287.940338116224	2.70594200395868
A01	A	f	53	173	69	2019-mars-18 09:34:32	NaN	0	0	0	191.44862621116	2.66705652878841
A01	A	f	53	173	69	2019-mars-18 09:34:33	NaN	0	0	0	317.450608583647	2.65280540070007
A01	A	f	53	173	69	2019-mars-18 09:34:34	NaN	208.684584674708	107.13104666696	152.350912481383	121.46874350479	2.63855427261173
A01	A	f	53	173	69	2019-mars-18 09:34:35	NaN	0	23.4781240791694	50.7025990398858	89.6769615461102	2.68036722835943
A01	A	f	53	173	69	2019-mars-18 09:34:36	NaN	0	0	0	2.47445766672554	2.72601362573693
A01	A	f	53	173	69	2019-mars-18 09:34:37	NaN	0	8.45212013188997	0	4.03210821893386	2.77166002311443
A01	A	f	53	173	69	2019-mars-18 09:34:38	NaN	18.5809455784727	118.282795026258	46.8712840648736	7.32643605303506	2.59129938545087
A01	A	f	53	173	69	2019-mars-18 09:34:39	NaN	431.838772317644	84.4020192801106	121.511722375622	109.339325249677	2.39548527530593
A01	A	f	53	173	69	2019-mars-18 09:34:40	NaN	12.9554923377588	62.8245083796464	162.854438415191	488.776989377487	2.19967116516099
A01	A	f	53	173	69	2019-mars-18 09:34:41	NaN	3.39694149623147	78.4956090979951	136.718628555757	411.065150505632	3.14051435296434
A01	A	f	53	173	69	2019-mars-18 09:34:42	NaN	300.72093870998	133.246245528955	136.246920861587	216.450095517797	4.15907769789176
A01	A	f	53	173	69	2019-mars-18 09:34:43	NaN	133.258051913474	65.0553615668843	120.929375140733	170.283028424384	3.81777251896312
A01	A	f	53	173	69	2019-mars-18 09:34:44	NaN	0	15.9307991883787	61.5932053732384	54.1287923097184	3.38348487686521
A01	A	f	53	173	69	2019-mars-18 09:34:45	NaN	0	0	16.7345038841756	0	2.9491972347673
A01	A	f	53	173	69	2019-mars-18 09:34:46	NaN	0	5.44218601425589	3.00930744483274	292.007276490388	2.90181823966294
A01	A	f	53	173	69	2019-mars-18 09:34:47	NaN	299.98610164401	155.891922257828	76.7323482100783	145.274611058813	2.88089453666087
A01	A	f	53	173	69	2019-mars-18 09:34:48	NaN	753.944711558619	210.517827092706	329.180952055049	416.570763563476	2.8599708336588
A01	A	f	53	173	69	2019-mars-18 09:34:49	NaN	112.576562126383	120.922273514345	149.594549223433	792.809104904654	2.83904713065673
A01	A	f	53	173	69	2019-mars-18 09:34:50	NaN	0	75.8859555073966	119.682500985491	608.84313002795	2.79568385231304
A01	A	f	53	173	69	2019-mars-18 09:34:51	NaN	0	38.585015775151	7.85171700546612	206.86928857536	2.75078624403146
A01	A	f	53	173	69	2019-mars-18 09:34:52	NaN	0	32.4028214870142	89.8931329320828	269.357497954775	2.70588863574989
A01	A	f	53	173	69	2019-mars-18 09:34:53	NaN	63.0134599430372	81.0639235255308	95.8180838138185	319.392530998506	2.7844473101317
A01	A	f	53	173	69	2019-mars-18 09:34:54	NaN	52.0070865739388	129.955211452123	122.69558697388	588.783762991196	2.87144743973832
A01	A	f	53	173	69	2019-mars-18 09:34:55	NaN	103.620440061698	34.7107391101483	76.5084000629593	352.853835949688	3.23234071359317
A01	A	f	53	173	69	2019-mars-18 09:34:56	NaN	473.06814880568	81.624196637222	170.175877422872	628.179025892176	3.6119617238068
A01	A	f	53	173	69	2019-mars-18 09:34:57	NaN	0	18.7167922227406	33.9398868829946	202.034305422877	3.99158273402044
A01	A	f	53	173	69	2019-mars-18 09:34:58	NaN	0	0	2.34940212946759	195.837886352266	3.53403460400678
A01	A	f	53	173	69	2019-mars-18 09:34:59	NaN	4.10014697297846	74.2232041459671	60.3893419525221	218.476406120586	3.0192441396165
A01	A	f	53	173	69	2019-mars-18 09:35:00	NaN	615.763952759511	111.603495165948	148.143689606508	374.691082265512	3.06240419449792
A01	A	f	53	173	69	2019-mars-18 09:35:01	NaN	47.594391506533	75.3918272094078	150.797680357201	346.119008420427	3.14371471223435
A01	A	f	53	173	69	2019-mars-18 09:35:02	NaN	0	30.5762715102762	29.0037708723047	747.649782034398	3.22502522997077
A01	A	f	53	173	69	2019-mars-18 09:35:03	NaN	0	13.384970810717	26.8980212914897	664.028292933107	3.11981734122712
A01	A	f	53	173	69	2019-mars-18 09:35:04	NaN	0	5.27462986069975	0	136.473594379359	3.00185605716942
A01	A	f	53	173	69	2019-mars-18 09:35:05	NaN	0	10.3074163409788	2.38005016999961	91.9026782854586	2.88389477311171
A01	A	f	53	173	69	2019-mars-18 09:35:06	NaN	0	62.9837641046929	13.7617619300137	465.51790746233	2.60168353776924
A01	A	f	53	173	69	2019-mars-18 09:35:07	NaN	125.092194910498	83.123589191753	17.4096230851979	387.47364817741	2.3082415365264
A01	A	f	53	173	69	2019-mars-18 09:35:08	NaN	218.966960388656	113.844120889573	175.428760796673	211.447212070389	2.3029554304426
A01	A	f	53	173	69	2019-mars-18 09:35:09	NaN	111.623577992197	106.010486892015	106.564242895775	89.9008590184096	2.31737229154878
A01	A	f	53	173	69	2019-mars-18 09:35:10	NaN	0	33.5587798078888	36.5531250573886	294.672479039342	2.33178915265496
A01	A	f	53	173	69	2019-mars-18 09:35:11	NaN	0	22.4724583604685	4.72167275835165	121.618675019234	2.34620601376114
A01	A	f	53	173	69	2019-mars-18 09:35:12	NaN	0	0	0	99.2839255411649	2.36062287486732
A01	A	f	53	173	69	2019-mars-18 09:35:13	NaN	0	0	0	8.05808775609479	2.3750397359735
A01	A	f	53	173	69	2019-mars-18 09:35:14	NaN	0	0	0	0	2.38945659707968
A01	A	f	53	173	69	2019-mars-18 09:35:15	NaN	0	0	0	0	2.40387345818586
A01	A	f	53	173	69	2019-mars-18 09:35:16	NaN	0	0	0	0	2.41829031929204
A01	A	f	53	173	69	2019-mars-18 09:35:17	NaN	0	0	0	0	2.43270718039822
A01	A	f	53	173	69	2019-mars-18 09:35:18	NaN	0	0	0	55.8267971241211	2.4471240415044
A01	A	f	53	173	69	2019-mars-18 09:35:19	NaN	0	32.2082973734669	18.6842219475417	97.7846964978673	2.46154090261058
A01	A	f	53	173	69	2019-mars-18 09:35:20	NaN	561.206321366578	141.316659634736	123.326666851574	325.860616789628	2.47595776371675
A01	A	f	53	173	69	2019-mars-18 09:35:21	NaN	311.616304504912	196.616673221472	290.258053255269	323.000603027341	2.49037462482293
A01	A	f	53	173	69	2019-mars-18 09:35:22	NaN	178.762868043854	226.813721335303	190.900306298404	565.625754340837	2.50479148592911
A01	A	f	53	173	69	2019-mars-18 09:35:23	NaN	588.316709958445	111.755094323942	205.665395985744	420.872288355397	2.51920834703529
A01	A	f	53	173	69	2019-mars-18 09:35:24	NaN	630.930178680734	124.303652855981	214.808828506442	229.867571170823	2.53362520814147
A01	A	f	53	173	69	2019-mars-18 09:35:25	NaN	111.278943110374	45.967799697128	113.326424840145	340.03145107347	2.54804206924765
A01	A	f	53	173	69	2019-mars-18 09:35:26	NaN	0	0	16.7673142556626	94.3841648775335	2.56245893035383
A01	A	f	53	173	69	2019-mars-18 09:35:27	NaN	503.81964308604	111.943381590493	153.133627971307	253.137734661269	2.57687579146001
A01	A	f	53	173	69	2019-mars-18 09:35:28	NaN	442.006910461284	216.324529320107	298.859567677232	425.601439519963	2.59129265256619
A01	A	f	53	173	69	2019-mars-18 09:35:29	NaN	167.615482071912	143.371316092553	162.012800255374	751.400335128027	2.8376729963026
A01	A	f	53	173	69	2019-mars-18 09:35:30	NaN	518.26805374843	190.344369476699	203.856128170165	296.077236099254	3.09991409098876
A01	A	f	53	173	69	2019-mars-18 09:35:31	NaN	356.82831455123	100.795312244334	177.140625298659	786.121935506078	3.36215518567492
A01	A	f	53	173	69	2019-mars-18 09:35:32	NaN	421.873462390897	62.8333863640714	92.2925513876216	445.135670797202	3.60334032544462
A01	A	f	53	173	69	2019-mars-18 09:35:33	NaN	143.888064725212	82.2021182490419	126.96356100735	287.357987460396	3.84308574180122
A01	A	f	53	173	69	2019-mars-18 09:35:34	NaN	0	2.57875097825923	15.6708802688992	91.8259523907595	3.70216068980564
A01	A	f	53	173	69	2019-mars-18 09:35:35	NaN	0	2.31234873005228	8.89809388865725	98.8148917776184	3.53520688783877
A01	A	f	53	173	69	2019-mars-18 09:35:36	NaN	0	0	0	0	3.36825308587191
A01	A	f	53	173	69	2019-mars-18 09:35:37	NaN	0	0	0	0	3.20129928390505
A01	A	f	53	173	69	2019-mars-18 09:35:38	NaN	0	0	0	0	3.22787260057479
A01	A	f	53	173	69	2019-mars-18 09:35:39	NaN	0	0	0	0	3.26767854074033
A01	A	f	53	173	69	2019-mars-18 09:35:40	NaN	0	0	0	0	3.16910220047378
A01	A	f	53	173	69	2019-mars-18 09:35:41	NaN	0	0	0	0	3.06106382393817
A01	A	f	53	173	69	2019-mars-18 09:35:42	NaN	0	46.2715073618611	5.80566685413279	0	2.95302544740256
A01	A	f	53	173	69	2019-mars-18 09:35:43	NaN	435.383558026253	43.3837567739594	171.80947746515	0	3.24225411647243
A01	A	f	53	173	69	2019-mars-18 09:35:44	NaN	567.387780701519	30.5138629128482	86.7654975767658	0	3.55864634421591
A01	A	f	53	173	69	2019-mars-18 09:35:45	NaN	116.224677715297	0	40.1245103622534	5.3834662135761	3.87503857195939
A01	A	f	53	173	69	2019-mars-18 09:35:46	NaN	180.511318232417	0	0	0	3.51709201095137
A01	A	f	53	173	69	2019-mars-18 09:35:47	NaN	23.3594419099074	0	0	0	3.11303681481701
A01	A	f	53	173	69	2019-mars-18 09:35:48	NaN	602.257892403155	16.1333084068673	71.1684057594238	0	2.70898161868266
A01	A	f	53	173	69	2019-mars-18 09:35:49	NaN	693.552177699958	8.25647167071531	78.9250549326144	0	2.62332597288636
A01	A	f	53	173	69	2019-mars-18 09:35:50	NaN	179.473673480304	0	11.7432642325866	0	2.55944123651641
A01	A	f	53	173	69	2019-mars-18 09:35:51	NaN	155.908936088695	0	0	0	2.49555650014646
A01	A	f	53	173	69	2019-mars-18 09:35:52	NaN	617.659126652043	18.2637087949597	74.2488897988548	0	2.5415505978732
A01	A	f	53	173	69	2019-mars-18 09:35:53	NaN	272.788743982092	0	76.0988163688662	0	2.59505777827351
A01	A	f	53	173	69	2019-mars-18 09:35:54	NaN	462.291749162243	6.68997019921309	18.7365000710052	0	2.64856495867382
A01	A	f	53	173	69	2019-mars-18 09:35:55	NaN	356.748033620499	20.3399429996341	48.4472667515985	13.8802331479864	2.67225879846295
A01	A	f	53	173	69	2019-mars-18 09:35:56	NaN	50.5827254839093	44.7409921395826	111.294837742454	90.7800733161171	2.69391411923591
A01	A	f	53	173	69	2019-mars-18 09:35:57	NaN	2.26914906890795	0	19.6578794142142	27.2262906657078	2.71556944000887
A01	A	f	53	173	69	2019-mars-18 09:35:58	NaN	148.018401854661	102.63859333334	144.631029274562	20.5033032118572	2.71176192186699
A01	A	f	53	173	69	2019-mars-18 09:35:59	NaN	0	0	29.6178431094279	0	2.70621335491047
A01	A	f	53	173	69	2019-mars-18 09:36:00	NaN	0	12.0884122697414	0	0	2.70066478795395
A01	A	f	53	173	69	2019-mars-18 09:36:01	NaN	0	0	0	0	2.69511622099743
A01	A	f	53	173	69	2019-mars-18 09:36:02	NaN	0	0	0	0	2.68956765404092
A01	A	f	53	173	69	2019-mars-18 09:36:03	NaN	0	0	0	0	2.65777056882647
A01	A	f	53	173	69	2019-mars-18 09:36:04	NaN	0	0	0	0	2.62417871313281
A01	A	f	53	173	69	2019-mars-18 09:36:05	NaN	0	0	0	0	2.47198829843791
A01	A	f	53	173	69	2019-mars-18 09:36:06	NaN	0	0	0	0	2.31168858056387
A01	A	f	53	173	69	2019-mars-18 09:36:07	NaN	0	0	0	0	2.15138886268984
A01	A	f	53	173	69	2019-mars-18 09:36:08	NaN	0	0	0	0	2.14993198869066
A01	A	f	53	173	69	2019-mars-18 09:36:09	NaN	0	0	0	0	2.15933616384594
A01	A	f	53	173	69	2019-mars-18 09:36:10	NaN	0	0	0	0	2.16874033900123
A01	A	f	53	173	69	2019-mars-18 09:36:11	NaN	0	0	0	0	2.07008083275539
A01	A	f	53	173	69	2019-mars-18 09:36:12	NaN	0	0	0	0	1.96403235684089
A01	A	f	53	173	69	2019-mars-18 09:36:13	NaN	0	0	0	0	1.8579838809264
A01	A	f	53	173	69	2019-mars-18 09:36:14	NaN	0	8.95718190218903	15.5140197962149	63.5500699555647	1.87852984000326
A01	A	f	53	173	69	2019-mars-18 09:36:15	NaN	0	42.8472900711494	21.9952788345625	78.1043952673471	1.90773182882307
A01	A	f	53	173	69	2019-mars-18 09:36:16	NaN	136.952974236715	27.2235132909825	48.6395683596663	291.415513873201	1.77818426977773
A01	A	f	53	173	69	2019-mars-18 09:36:17	NaN	12.1868571497206	47.2524652038144	122.219360656731	95.8661929901751	1.63778204079214
A01	A	f	53	173	69	2019-mars-18 09:36:18	NaN	0	0	19.3360012823184	139.270145629774	1.49737981180654
A01	A	f	53	173	69	2019-mars-18 09:36:19	NaN	0	9.49299610189634	0	81.9881835052853	0.770305573267498
A01	A	f	53	173	69	2019-mars-18 09:36:20	NaN	0	32.2256797986472	9.99143754290252	2.28248705917963	3.85208829114084
A01	A	f	53	173	69	2019-mars-18 09:36:21	NaN	0	0	10.8980412022738	8.16746339836976	4.70232866369679
A01	A	f	53	173	69	2019-mars-18 09:36:22	NaN	0	0	0	0	5.38198989992714
A01	A	f	53	173	69	2019-mars-18 09:36:23	NaN	0	0	0	0	4.28767383299288
A01	A	f	53	173	69	2019-mars-18 09:36:24	NaN	0	0	0	0	3.07206017267467
A01	A	f	53	173	69	2019-mars-18 09:36:25	NaN	0	0	0	0	1.85644651235645
A01	A	f	53	173	69	2019-mars-18 09:36:26	NaN	0	0	0	0	1.76431566518096
A01	A	f	53	173	69	2019-mars-18 09:36:27	NaN	0	0	0	0	1.74900415565716
A01	A	f	53	173	69	2019-mars-18 09:36:28	NaN	0	0	0	0	1.73369264613335
A01	A	f	53	173	69	2019-mars-18 09:36:29	NaN	0	0	0	0	1.71838113660954
A01	A	f	53	173	69	2019-mars-18 09:36:30	NaN	0	0	0	0	1.57632310281744
A01	A	f	53	173	69	2019-mars-18 09:36:31	NaN	0	6.42729691716426	0	2.52282753020727	1.42559864001541
A01	A	f	53	173	69	2019-mars-18 09:36:32	NaN	209.885868704654	75.2927369044291	40.8585516053597	7.00094197105513	1.27487417721338
A01	A	f	53	173	69	2019-mars-18 09:36:33	NaN	430.239790276573	66.4990619913982	170.040689292607	0	1.50459172696356
A01	A	f	53	173	69	2019-mars-18 09:36:34	NaN	622.35660743994	31.45571377586	69.508782352781	2.82042532434947	1.7603224057767
A01	A	f	53	173	69	2019-mars-18 09:36:35	NaN	585.949115328483	26.584400118384	67.8919620131945	0	2.01605308458983
A01	A	f	53	173	69	2019-mars-18 09:36:36	NaN	135.629912626366	0	2.28745361745817	0	2.51589789886086
A01	A	f	53	173	69	2019-mars-18 09:36:37	NaN	136.445394062193	0	12.1604722889677	0	3.03243427794872
A01	A	f	53	173	69	2019-mars-18 09:36:38	NaN	42.9988144492555	0	0	0	2.70863169822647
A01	A	f	53	173	69	2019-mars-18 09:36:39	NaN	14.7297219602611	0	0	0	2.32737004439599
A01	A	f	53	173	69	2019-mars-18 09:36:40	NaN	0	0	0	0	1.94610839056551
A01	A	f	53	173	69	2019-mars-18 09:36:41	NaN	0	0	0	0	1.81228494855144
A01	A	f	53	173	69	2019-mars-18 09:36:42	NaN	0	0	0	0	1.69538035862729
A01	A	f	53	173	69	2019-mars-18 09:36:43	NaN	0	0	0	0	1.57847576870313
A01	A	f	53	173	69	2019-mars-18 09:36:44	NaN	493.642768426232	15.9143360392236	31.0642208963048	0	1.97708375583862
A01	A	f	53	173	69	2019-mars-18 09:36:45	NaN	303.161155474212	45.6309103282836	124.085134412677	0	2.41094046619056
A01	A	f	53	173	69	2019-mars-18 09:36:46	NaN	193.028767412867	5.71624757128185	5.96274588949804	0	2.8447971765425
A01	A	f	53	173	69	2019-mars-18 09:36:47	NaN	3.36964393753807	16.8512129171286	46.9866759502149	0	3.27865388689444
A01	A	f	53	173	69	2019-mars-18 09:36:48	NaN	0	0	17.2203080932292	0	3.1695687635607
A01	A	f	53	173	69	2019-mars-18 09:36:49	NaN	0	77.3802789683286	59.9095881469962	279.506391164852	3.02335941228387
A01	A	f	53	173	69	2019-mars-18 09:36:50	NaN	0	21.4596161096434	44.9213571985978	331.485708583535	2.87715006100704
A01	A	f	53	173	69	2019-mars-18 09:36:51	NaN	0	0	0	278.534503942151	2.92777327422289
A01	A	f	53	173	69	2019-mars-18 09:36:52	NaN	0	7.72999385533811	0	263.261605890847	2.99185512432626
A01	A	f	53	173	69	2019-mars-18 09:36:53	NaN	0	22.1896090228925	42.7756066157354	42.3052223721244	3.05593697442964
A01	A	f	53	173	69	2019-mars-18 09:36:54	NaN	0	11.6244773981956	5.40811766893802	8.60106278940158	3.07275161170348
A01	A	f	53	173	69	2019-mars-18 09:36:55	NaN	0	0	0	0	3.08633430280079
A01	A	f	53	173	69	2019-mars-18 09:36:56	NaN	0	0	0	0	3.09991699389809
A01	A	f	53	173	69	2019-mars-18 09:36:57	NaN	0	3.05278268653993	0	0	3.1134996849954
A01	A	f	53	173	69	2019-mars-18 09:36:58	NaN	0	5.91153850074788	18.3443091554712	0	2.80900288265216
A01	A	f	53	173	69	2019-mars-18 09:36:59	NaN	0	0	0	0	2.48275705511527
A01	A	f	53	173	69	2019-mars-18 09:37:00	NaN	0	0	0	0	2.24834400299276
A01	A	f	53	173	69	2019-mars-18 09:37:01	NaN	0	0	0	0	2.02021011500106
A01	A	f	53	173	69	2019-mars-18 09:37:02	NaN	0	0	0	0	1.79207622700935
A01	A	f	53	173	69	2019-mars-18 09:37:03	NaN	0	0	0	32.8735619028615	1.56394233901765
A01	A	f	53	173	69	2019-mars-18 09:37:04	NaN	0	0	0	59.8981004938984	1.54198845632299
A01	A	f	53	173	69	2019-mars-18 09:37:05	NaN	0	0	0	2.36236368646191	1.53413235176815
A01	A	f	53	173	69	2019-mars-18 09:37:06	NaN	0	0	0	0	1.58624193843042
A01	A	f	53	173	69	2019-mars-18 09:37:07	NaN	0	0	0	0	1.64245174329584
A01	A	f	53	173	69	2019-mars-18 09:37:08	NaN	0	17.1169600170309	25.410819596987	90.4524000762173	1.69866154816127
A01	A	f	53	173	69	2019-mars-18 09:37:09	NaN	0	24.2039911646178	21.3306925260376	133.117601071598	1.75487135302669
A01	A	f	53	173	69	2019-mars-18 09:37:10	NaN	0	37.5004950133156	84.6269749236868	500.381234217793	1.69614123275211
A01	A	f	53	173	69	2019-mars-18 09:37:11	NaN	0	5.10156155343862	17.0665112721734	385.204875594786	1.62955197229649
A01	A	f	53	173	69	2019-mars-18 09:37:12	NaN	0	2.29230350134759	0	596.950982871451	1.45630197945803
A01	A	f	53	173	69	2019-mars-18 09:37:13	NaN	117.704599047874	37.4627202262686	66.8846401619154	153.162913555505	1.27575894508912
A01	A	f	53	173	69	2019-mars-18 09:37:14	NaN	53.7054036324572	61.9054468885268	137.464805915238	51.321355265134	1.38380924779708
A01	A	f	53	173	69	2019-mars-18 09:37:15	NaN	0	0	26.6809622625795	17.3906766191975	1.5115924282525
A01	A	f	53	173	69	2019-mars-18 09:37:16	NaN	0	0	0	2.51326453062277	1.63937560870792
A01	A	f	53	173	69	2019-mars-18 09:37:17	NaN	0	0	0	0	1.76715878916334
A01	A	f	53	173	69	2019-mars-18 09:37:18	NaN	0	0	0	0	1.89494196961876
A01	A	f	53	173	69	2019-mars-18 09:37:19	NaN	0	0	0	0	1.5178695335146
A01	A	f	53	173	69	2019-mars-18 09:37:20	NaN	0	0	0	0	1.10627705525346
A01	A	f	53	173	69	2019-mars-18 09:37:21	NaN	0	0	0	0	0.694684576992321
A01	A	f	53	173	69	2019-mars-18 09:37:22	NaN	0	0	0	0	0.941357314537667
A01	A	f	53	173	69	2019-mars-18 09:37:23	NaN	0	0	0	183.649099604802	1.23303963948587
A01	A	f	53	173	69	2019-mars-18 09:37:24	NaN	0	0	0	408.421070161573	1.52472196443408
A01	A	f	53	173	69	2019-mars-18 09:37:25	NaN	0	3.1687222159598	0	253.085924849101	1.81640428938229
A01	A	f	53	173	69	2019-mars-18 09:37:26	NaN	0	0	0	143.95486803921	1.68745439968067
A01	A	f	53	173	69	2019-mars-18 09:37:27	NaN	0	0	0	73.8786380155126	1.5297433329105
A01	A	f	53	173	69	2019-mars-18 09:37:28	NaN	0	0	2.4819337579687	523.817561223675	1.37203226614032
A01	A	f	53	173	69	2019-mars-18 09:37:29	NaN	0	2.31417839672304	11.4821540507519	253.246064115956	1.21432119937014
A01	A	f	53	173	69	2019-mars-18 09:37:30	NaN	0	0	0	196.002472784417	1.29189725090856
A01	A	f	53	173	69	2019-mars-18 09:37:31	NaN	0	0	0	28.9368271280562	1.38556131053568
A01	A	f	53	173	69	2019-mars-18 09:37:32	NaN	0	0	0	2.41262447554521	1.4792253701628
A01	A	f	53	173	69	2019-mars-18 09:37:33	NaN	0	0	0	451.505280056269	1.68783866690282
A01	A	f	53	173	69	2019-mars-18 09:37:34	NaN	0	0	0	246.327787420714	1.90431174053995
A01	A	f	53	173	69	2019-mars-18 09:37:35	NaN	0	0	0	304.683715026491	2.12078481417708
A01	A	f	53	173	69	2019-mars-18 09:37:36	NaN	0	0	0	98.6449965261935	2.33725788781421
A01	A	f	53	173	69	2019-mars-18 09:37:37	NaN	0	0	0	0	2.55373096145134
A01	A	f	53	173	69	2019-mars-18 09:37:38	NaN	0	0	0	0	2.77020403508847
A01	A	f	53	173	69	2019-mars-18 09:37:39	NaN	0	0	0	0	2.41295985898139
A01	A	f	53	173	69	2019-mars-18 09:37:40	NaN	0	0	0	0	2.01648715297727
A01	A	f	53	173	69	2019-mars-18 09:37:41	NaN	0	0	0	0	1.62001444697315
A01	A	f	53	173	69	2019-mars-18 09:37:42	NaN	0	0	0	0	1.22354174096904
A01	A	f	53	173	69	2019-mars-18 09:37:43	NaN	0	0	0	0	1.07765454077345
A01	A	f	53	173	69	2019-mars-18 09:37:44	NaN	0	0	0	0	0.948901392257156
A01	A	f	53	173	69	2019-mars-18 09:37:45	NaN	0	0	0	0	0.820148243740858
A01	A	f	53	173	69	2019-mars-18 09:37:46	NaN	0	36.6870798396322	12.6396911492353	241.791346761847	0.935208648914221
A01	A	f	53	173	69	2019-mars-18 09:37:47	NaN	0	11.1102874004548	44.1582070398721	201.101950561113	1.06694006630523
A01	A	f	53	173	69	2019-mars-18 09:37:48	NaN	26.264785725275	11.6090510102678	20.1483129764626	221.06019577767	1.75937630628001
A01	A	f	53	173	69	2019-mars-18 09:37:49	NaN	0	0	10.5118460252897	377.648843067549	2.49015133754444
A01	A	f	53	173	69	2019-mars-18 09:37:50	NaN	0	0	0	306.654896852809	2.42631283264244
A01	A	f	53	173	69	2019-mars-18 09:37:51	NaN	5.95450258780614	0	0	227.793948988836	2.30814177826003
A01	A	f	53	173	69	2019-mars-18 09:37:52	NaN	0	0	0	0	2.18997072387762
A01	A	f	53	173	69	2019-mars-18 09:37:53	NaN	0	0	0	0	1.96827655148298
A01	A	f	53	173	69	2019-mars-18 09:37:54	NaN	0	0	0	0	1.73950387529301
A01	A	f	53	173	69	2019-mars-18 09:37:55	NaN	0	0	0	0	1.51073119910304
A01	A	f	53	173	69	2019-mars-18 09:37:56	NaN	0	0	0	0	1.42169171780395
A01	A	f	53	173	69	2019-mars-18 09:37:57	NaN	0	0	0	0	1.34220664299369
A01	A	f	53	173	69	2019-mars-18 09:37:58	NaN	0	0	0	0	1.26272156818342
A01	A	f	53	173	69	2019-mars-18 09:37:59	NaN	0	0	0	0	1.35491392828479
A01	A	f	53	173	69	2019-mars-18 09:38:00	NaN	0	0	0	0	1.45884491641461
A01	A	f	53	173	69	2019-mars-18 09:38:01	NaN	0	0	0	0	1.56277590454442
A01	A	f	53	173	69	2019-mars-18 09:38:02	NaN	0	0	0	0	1.55196031428906
A01	A	f	53	173	69	2019-mars-18 09:38:03	NaN	0	0	2.27551506907651	4.91557114869088	1.53329880414417
A01	A	f	53	173	69	2019-mars-18 09:38:04	NaN	28.4747369561198	14.2921558511448	0	173.131330116063	1.75899010990886
A01	A	f	53	173	69	2019-mars-18 09:38:05	NaN	94.6734056260769	55.8656046088932	92.9917485745575	151.410710382699	2.00138930052322
A01	A	f	53	173	69	2019-mars-18 09:38:06	NaN	0	11.7504627136035	22.2094371415075	66.4764399406441	2.24378849113759
A01	A	f	53	173	69	2019-mars-18 09:38:07	NaN	0	0	0	252.597925489698	2.23094880291516
A01	A	f	53	173	69	2019-mars-18 09:38:08	NaN	0	0	0	56.4064100056111	2.20065688366049
A01	A	f	53	173	69	2019-mars-18 09:38:09	NaN	0	0	0	48.729238655916	2.17036496440581
A01	A	f	53	173	69	2019-mars-18 09:38:10	NaN	0	0	0	2.4301726436726	1.93750984946875
A01	A	f	53	173	69	2019-mars-18 09:38:11	NaN	0	0	0	0	1.69080425961319
A01	A	f	53	173	69	2019-mars-18 09:38:12	NaN	0	0	0	0	1.66384157802731
A01	A	f	53	173	69	2019-mars-18 09:38:13	NaN	0	0	0	0	1.6519040525615
A01	A	f	53	173	69	2019-mars-18 09:38:14	NaN	0	0	0	0	1.63996652709569
A01	A	f	53	173	69	2019-mars-18 09:38:15	NaN	0	0	0	0	1.55484631302382
A01	A	f	53	173	69	2019-mars-18 09:38:16	NaN	0	0	0	0	1.46472215443162
A01	A	f	53	173	69	2019-mars-18 09:38:17	NaN	0	0	0	0	1.37459799583943
A01	A	f	53	173	69	2019-mars-18 09:38:18	NaN	0	2.56402158578243	4.6822174848074	0	1.48436754310075
A01	A	f	53	173	69	2019-mars-18 09:38:19	NaN	0	15.2329325271318	17.6383522515749	240.932015236218	1.60780503606167
A01	A	f	53	173	69	2019-mars-18 09:38:20	NaN	14.8462591149481	13.1634128546468	0	136.871367191946	2.37565686466015
A01	A	f	53	173	69	2019-mars-18 09:38:21	NaN	7.46831691676413	14.2502108942775	5.19445230882864	260.447886555061	3.1875712119323
A01	A	f	53	173	69	2019-mars-18 09:38:22	NaN	352.383918868303	92.7225464940779	121.08911311159	98.2089850637151	3.99948555920446
A01	A	f	53	173	69	2019-mars-18 09:38:23	NaN	547.830717214134	14.2746856499531	82.5124230685479	89.546358921081	3.43528296368556
A01	A	f	53	173	69	2019-mars-18 09:38:24	NaN	266.738318627624	31.3610038853543	80.8975773837912	91.8208726264242	2.77698690198743
A01	A	f	53	173	69	2019-mars-18 09:38:25	NaN	349.268320830445	49.0968829913777	55.847812807936	35.3417540990563	2.1186908402893
A01	A	f	53	173	69	2019-mars-18 09:38:26	NaN	370.880975983278	0	23.5364336559319	0	2.14840534829972
A01	A	f	53	173	69	2019-mars-18 09:38:27	NaN	155.384136394336	0	8.62178521128007	2.2788709808141	2.22516331406927
A01	A	f	53	173	69	2019-mars-18 09:38:28	NaN	109.461068964223	0	0	0	2.30192127983882
A01	A	f	53	173	69	2019-mars-18 09:38:29	NaN	0	0	0	0	2.09670935051239
A01	A	f	53	173	69	2019-mars-18 09:38:30	NaN	0	0	0	0	1.87221742835905
A01	A	f	53	173	69	2019-mars-18 09:38:31	NaN	0	0	0	0	1.6477255062057
A01	A	f	53	173	69	2019-mars-18 09:38:32	NaN	0	0	0	0	1.59989015500445
A01	A	f	53	173	69	2019-mars-18 09:38:33	NaN	447.562647475011	15.9879480746311	33.0810337619893	0	1.56413388557724
A01	A	f	53	173	69	2019-mars-18 09:38:34	NaN	193.269449855084	10.548022325899	113.179264458731	15.1996101278071	1.52837761615002
A01	A	f	53	173	69	2019-mars-18 09:38:35	NaN	146.600251008189	0	19.8433772117862	0	1.78331146146641
A01	A	f	53	173	69	2019-mars-18 09:38:36	NaN	0	4.77924901318862	31.3447945932714	0	2.05812155394336
A01	A	f	53	173	69	2019-mars-18 09:38:37	NaN	0	5.25433120495904	0	0	2.33293164642032
A01	A	f	53	173	69	2019-mars-18 09:38:38	NaN	0	0	0	0	2.36630405539044
A01	A	f	53	173	69	2019-mars-18 09:38:39	NaN	0	0	0	0	2.38316790480384
A01	A	f	53	173	69	2019-mars-18 09:38:40	NaN	0	0	0	0	2.40003175421724
A01	A	f	53	173	69	2019-mars-18 09:38:41	NaN	0	0	0	0	2.11902441911388
A01	A	f	53	173	69	2019-mars-18 09:38:42	NaN	0	0	0	0	1.81764982353051
A01	A	f	53	173	69	2019-mars-18 09:38:43	NaN	0	0	0	0	1.51627522794714
A01	A	f	53	173	69	2019-mars-18 09:38:44	NaN	0	0	0	0	1.45793868234195
A01	A	f	53	173	69	2019-mars-18 09:38:45	NaN	0	0	0	0	1.41622012305966
A01	A	f	53	173	69	2019-mars-18 09:38:46	NaN	0	0	0	0	1.37450156377737
A01	A	f	53	173	69	2019-mars-18 09:38:47	NaN	0	0	0	0	1.52948128625444
A01	A	f	53	173	69	2019-mars-18 09:38:48	NaN	439.336040629676	122.0891659795	101.267984622826	160.284595666468	1.69791046389381
A01	A	f	53	173	69	2019-mars-18 09:38:49	NaN	2.30774600548533	89.1258857517089	142.352294969616	258.954562419614	1.86633964153318
A01	A	f	53	173	69	2019-mars-18 09:38:50	NaN	238.349909971342	182.998608123166	152.890791695852	461.180266430841	1.88129337201821
A01	A	f	53	173	69	2019-mars-18 09:38:51	NaN	0	8.4170102678329	103.022672037278	212.828569976406	1.88575305483394
A01	A	f	53	173	69	2019-mars-18 09:38:52	NaN	0	25.6228791047972	15.4887621223805	71.9405781178464	1.89021273764968
A01	A	f	53	173	69	2019-mars-18 09:38:53	NaN	0	0	0	5.12718971839124	1.9991086086094
A01	A	f	53	173	69	2019-mars-18 09:38:54	NaN	0	0	0	0	2.11514541551079
A01	A	f	53	173	69	2019-mars-18 09:38:55	NaN	0	0	0	0	2.23118222241217
A01	A	f	53	173	69	2019-mars-18 09:38:56	NaN	0	26.7990822796221	0	4.37610494485946	2.21593707544511
A01	A	f	53	173	69	2019-mars-18 09:38:57	NaN	355.283416985052	92.7280078678135	76.512536871321	480.873423243611	2.19171538462384
A01	A	f	53	173	69	2019-mars-18 09:38:58	NaN	202.048126760603	12.329334937085	67.2691627278205	273.856763195608	2.16749369380257
A01	A	f	53	173	69	2019-mars-18 09:38:59	NaN	316.929623011075	136.507781217927	162.869867983794	82.4252931228441	2.54036477720751
A01	A	f	53	173	69	2019-mars-18 09:39:00	NaN	7.00960342021179	36.5703635609678	72.8903542188839	13.5236670724076	2.94038750329354
A01	A	f	53	173	69	2019-mars-18 09:39:01	NaN	0	0	2.32912294470316	2.6274724028041	2.87231310894924
A01	A	f	53	173	69	2019-mars-18 09:39:02	NaN	0	0	0	0	2.77223207389052
A01	A	f	53	173	69	2019-mars-18 09:39:03	NaN	0	0	0	0	2.6721510388318
A01	A	f	53	173	69	2019-mars-18 09:39:04	NaN	0	0	0	0	2.21844977234939
A01	A	f	53	173	69	2019-mars-18 09:39:05	NaN	0	0	0	0	1.74056934474381
A01	A	f	53	173	69	2019-mars-18 09:39:06	NaN	0	0	0	0	1.26268891713823
A01	A	f	53	173	69	2019-mars-18 09:39:07	NaN	0	0	0	0	1.48157885379769
A01	A	f	53	173	69	2019-mars-18 09:39:08	NaN	0	0	0	0	1.74811120852525
A01	A	f	53	173	69	2019-mars-18 09:39:09	NaN	0	0	0	0	2.01464356325282
A01	A	f	53	173	69	2019-mars-18 09:39:10	NaN	0	0	0	0	1.7927791753305
A01	A	f	53	173	69	2019-mars-18 09:39:11	NaN	0	0	2.31710254074194	103.189444081275	1.53752013834004
A01	A	f	53	173	69	2019-mars-18 09:39:12	NaN	0	39.322560514175	33.6393282324219	230.588273713247	1.28226110134959
A01	A	f	53	173	69	2019-mars-18 09:39:13	NaN	0	34.9800604775293	36.1811380468671	66.5368989573873	1.79388716838607
A01	A	f	53	173	69	2019-mars-18 09:39:14	NaN	272.498226122611	88.9351177764431	82.2076361748837	29.0873013149119	2.35794982373493
A01	A	f	53	173	69	2019-mars-18 09:39:15	NaN	0	0	26.6443201003676	0	2.9220124790838
A01	A	f	53	173	69	2019-mars-18 09:39:16	NaN	0	0	0	4.62401445864851	2.75367771160596
A01	A	f	53	173	69	2019-mars-18 09:39:17	NaN	0	0	0	2.45857149564821	2.5352644878653
A01	A	f	53	173	69	2019-mars-18 09:39:18	NaN	0	0	0	0	2.31685126412463
A01	A	f	53	173	69	2019-mars-18 09:39:19	NaN	0	0	0	0	2.22244026290844
A01	A	f	53	173	69	2019-mars-18 09:39:20	NaN	0	0	0	0	2.13650804613826
A01	A	f	53	173	69	2019-mars-18 09:39:21	NaN	0	0	0	0	2.05057582936809
A01	A	f	53	173	69	2019-mars-18 09:39:22	NaN	0	0	0	0	1.96464361259791
A01	A	f	53	173	69	2019-mars-18 09:39:23	NaN	0	0	0	0	1.81511340710214
A01	A	f	53	173	69	2019-mars-18 09:39:24	NaN	0	5.18890967928824	4.68703862435687	0	1.66123462118071
A01	A	f	53	173	69	2019-mars-18 09:39:25	NaN	236.459832675732	99.9258365280433	140.483973840127	2.4368694956782	1.50735583525928
A01	A	f	53	173	69	2019-mars-18 09:39:26	NaN	0	15.6230017038006	37.3795135840788	137.638785185507	1.81655040779656
A01	A	f	53	173	69	2019-mars-18 09:39:27	NaN	0	0	0	352.881671772243	2.15740811595372
A01	A	f	53	173	69	2019-mars-18 09:39:28	NaN	0	0	0	189.050321409636	2.49826582411088
A01	A	f	53	173	69	2019-mars-18 09:39:29	NaN	0	0	0	142.433253765435	2.83912353226804
A01	A	f	53	173	69	2019-mars-18 09:39:30	NaN	0	0	0	90.7379883107924	3.1799812404252
A01	A	f	53	173	69	2019-mars-18 09:39:31	NaN	0	0	0	84.2349560008323	2.74725252993117
A01	A	f	53	173	69	2019-mars-18 09:39:32	NaN	0	0	0	74.7713185651168	2.26162902158025
A01	A	f	53	173	69	2019-mars-18 09:39:33	NaN	0	0	0	0	1.77600551322932
A01	A	f	53	173	69	2019-mars-18 09:39:34	NaN	0	0	0	0	1.43471844738312
A01	A	f	53	173	69	2019-mars-18 09:39:35	NaN	0	0	0	0	1.10330053999851
A01	A	f	53	173	69	2019-mars-18 09:39:36	NaN	0	0	0	0	0.771882632613901
A01	A	f	53	173	69	2019-mars-18 09:39:37	NaN	0	0	0	0	0.773726693075685
A01	A	f	53	173	69	2019-mars-18 09:39:38	NaN	0	0	0	0	0.798357896636749
A01	A	f	53	173	69	2019-mars-18 09:39:39	NaN	60.9182115935643	55.7703410891572	7.42014075419002	0	0.822989100197813
A01	A	f	53	173	69	2019-mars-18 09:39:40	NaN	270.612598533021	44.0528508210801	128.431406334882	132.836813561542	0.847620303758877
A01	A	f	53	173	69	2019-mars-18 09:39:41	NaN	2.82897401482004	0	101.912438939798	254.377979579106	0.872251507319941
A01	A	f	53	173	69	2019-mars-18 09:39:42	NaN	16.6505798708579	2.32031412585496	0	82.7458453620789	1.49403874767807
A01	A	f	53	173	69	2019-mars-18 09:39:43	NaN	29.0480260482953	27.0211370400247	22.7020863066949	4.75723608604923	2.15665717003878
A01	A	f	53	173	69	2019-mars-18 09:39:44	NaN	0	0	0	0	2.81927559239949
A01	A	f	53	173	69	2019-mars-18 09:39:45	NaN	0	0	0	0	2.49905171220834
A01	A	f	53	173	69	2019-mars-18 09:39:46	NaN	0	0	0	0	2.1116249395384
A01	A	f	53	173	69	2019-mars-18 09:39:47	NaN	0	0	0	0	1.72419816686847
A01	A	f	53	173	69	2019-mars-18 09:39:48	NaN	0	0	0	0	1.64335786527224
A01	A	f	53	173	69	2019-mars-18 09:39:49	NaN	0	0	0	0	1.58348074118662
A01	A	f	53	173	69	2019-mars-18 09:39:50	NaN	0	0	0	0	1.52360361710101
A01	A	f	53	173	69	2019-mars-18 09:39:51	NaN	0	0	0	0	1.57758695535561
A01	A	f	53	173	69	2019-mars-18 09:39:52	NaN	0	0	0	0	1.63935562436877
A01	A	f	53	173	69	2019-mars-18 09:39:53	NaN	17.734995167106	17.604472946947	2.54696912962185	64.7049622781915	1.70112429338192
A01	A	f	53	173	69	2019-mars-18 09:39:54	NaN	25.8394892837293	46.5984611782902	93.5536167923216	111.988571784384	1.70654220869565
A01	A	f	53	173	69	2019-mars-18 09:39:55	NaN	0	0	4.91067932846506	125.974792894797	1.7081070810214
A01	A	f	53	173	69	2019-mars-18 09:39:56	NaN	0	0	0	2.35632650659737	1.70967195334714
A01	A	f	53	173	69	2019-mars-18 09:39:57	NaN	0	0	0	16.2119072525787	2.94395420615474
A01	A	f	53	173	69	2019-mars-18 09:39:58	NaN	0	0	0	0	2.43904246127349
A01	A	f	53	173	69	2019-mars-18 09:39:59	NaN	0	0	0	0	1.80944816148014
A01	A	f	53	173	69	2019-mars-18 09:40:00	NaN	0	0	0	0	1.17985386168678
A01	A	f	53	173	69	2019-mars-18 09:40:01	NaN	0	0	0	0	1.14394344316688
A01	A	f	53	173	69	2019-mars-18 09:40:02	NaN	0	0	0	0	1.1486267943056
A01	A	f	53	173	69	2019-mars-18 09:40:03	NaN	0	18.5352697544002	9.42436998127657	150.613798334099	1.15331014544432
A01	A	f	53	173	69	2019-mars-18 09:40:04	NaN	0	0	11.5118654572767	35.496608001195	1.822857981066
A01	A	f	53	173	69	2019-mars-18 09:40:05	NaN	2.74933810371743	2.56903322143762	0	60.619305994186	2.53786663613686
A01	A	f	53	173	69	2019-mars-18 09:40:06	NaN	0	0	0	15.6544386671716	3.25287529120771
A01	A	f	53	173	69	2019-mars-18 09:40:07	NaN	0	0	0	0	3.23059025224163
A01	A	f	53	173	69	2019-mars-18 09:40:08	NaN	0	0	0	0	3.15789196923608
A01	A	f	53	173	69	2019-mars-18 09:40:09	NaN	0	0	0	0	3.08519368623054
A01	A	f	53	173	69	2019-mars-18 09:40:10	NaN	0	0	0	0	3.012495403225
A01	A	f	53	173	69	2019-mars-18 09:40:11	NaN	0	0	0	0	2.93979712021946
A01	A	f	53	173	69	2019-mars-18 09:40:12	NaN	0	0	0	0	2.86709883721392
A01	A	f	53	173	69	2019-mars-18 09:40:13	NaN	0	0	0	0	2.79440055420838
A01	A	f	53	173	69	2019-mars-18 09:40:14	NaN	0	0	0	0	2.72170227120284
A01	A	f	53	173	69	2019-mars-18 09:40:15	NaN	0	0	0	0	2.64900398819729
A01	A	f	53	173	69	2019-mars-18 09:40:16	NaN	0	0	0	129.091507876468	2.57630570519175
A01	A	f	53	173	69	2019-mars-18 09:40:17	NaN	6.81618896785617	5.27327822841083	12.0176039793016	420.550870465953	2.50360742218621
A01	A	f	53	173	69	2019-mars-18 09:40:18	NaN	262.993681410047	54.7029252961226	82.8933652084085	414.940609919019	2.43090913918067
A01	A	f	53	173	69	2019-mars-18 09:40:19	NaN	0	0	65.1334724980915	211.2143786881	2.35821085617513
A01	A	f	53	173	69	2019-mars-18 09:40:20	NaN	165.514828141239	34.5849897458968	68.3735318794078	165.261473577347	2.28551257316959
A01	A	f	53	173	69	2019-mars-18 09:40:21	NaN	0	5.07412868604095	37.8413882852731	67.0654451885402	2.21281429016405
A01	A	f	53	173	69	2019-mars-18 09:40:22	NaN	0	0	14.0217432999119	51.2165830785843	2.1401160071585
A01	A	f	53	173	69	2019-mars-18 09:40:23	NaN	5.97891373870688	41.0852911200191	16.0826298214557	179.587200028814	2.06741772415296
A01	A	f	53	173	69	2019-mars-18 09:40:24	NaN	14.5900211335136	71.9748711211344	70.018167170475	98.1471313052262	1.99471944114742
A01	A	f	53	173	69	2019-mars-18 09:40:25	NaN	104.287073615784	112.870848553845	89.2637021471362	413.983297351305	1.92202115814188
A01	A	f	53	173	69	2019-mars-18 09:40:26	NaN	58.2285576206302	18.4764623420059	78.0564234338953	204.438186198921	1.84932287513634
A01	A	f	53	173	69	2019-mars-18 09:40:27	NaN	0	0	2.482621610158	118.708712600686	1.7766245921308
A01	A	f	53	173	69	2019-mars-18 09:40:28	NaN	0	0	0	0	1.70392630912525
A01	A	f	53	173	69	2019-mars-18 09:40:29	NaN	0	0	0	0	1.63122802611971
A01	A	f	53	173	69	2019-mars-18 09:40:30	NaN	0	0	0	0	1.55852974311417
A01	A	f	53	173	69	2019-mars-18 09:40:31	NaN	0	0	0	0	1.38368049592356
A01	A	f	53	173	69	2019-mars-18 09:40:32	NaN	0	0	0	0	1.20184656742155
A01	A	f	53	173	69	2019-mars-18 09:40:33	NaN	0	0	0	0	1.02001263891955
A01	A	f	53	173	69	2019-mars-18 09:40:34	NaN	0	0	0	0	1.07848422802625
A01	A	f	53	173	69	2019-mars-18 09:40:35	NaN	0	0	0	0	1.15338696363701
A01	A	f	53	173	69	2019-mars-18 09:40:36	NaN	0	0	0	0	1.22828969924778
A01	A	f	53	173	69	2019-mars-18 09:40:37	NaN	0	0	0	0	1.30319243485854
A01	A	f	53	173	69	2019-mars-18 09:40:38	NaN	0	0	0	0	1.47359696840682
A01	A	f	53	173	69	2019-mars-18 09:40:39	NaN	0	0	0	0	1.65053153942129
A01	A	f	53	173	69	2019-mars-18 09:40:40	NaN	0	0	0	0	1.82746611043576
A01	A	f	53	173	69	2019-mars-18 09:40:41	NaN	0	0	0	0	2.00440068145023
A01	A	f	53	173	69	2019-mars-18 09:40:42	NaN	0	0	0	0	1.86586632959153
A01	A	f	53	173	69	2019-mars-18 09:40:43	NaN	0	0	0	0	1.70576145309051
A01	A	f	53	173	69	2019-mars-18 09:40:44	NaN	0	0	0	0	1.54565657658948
A01	A	f	53	173	69	2019-mars-18 09:40:45	NaN	117.351775816693	14.8252296416217	47.1405472059538	8.61648562416655	1.38555170008845
A01	A	f	53	173	69	2019-mars-18 09:40:46	NaN	151.840755016214	71.6539998222671	100.423269373657	437.469695178667	1.97586726389499
A01	A	f	53	173	69	2019-mars-18 09:40:47	NaN	0	0	24.9554114664135	277.074339296834	2.61749362704239
A01	A	f	53	173	69	2019-mars-18 09:40:48	NaN	149.470636144833	53.147259746852	92.9118900584031	258.337217556838	3.25911999018978
A01	A	f	53	173	69	2019-mars-18 09:40:49	NaN	0	10.307473196664	47.7799962973079	41.6422960488871	2.8574716636099
A01	A	f	53	173	69	2019-mars-18 09:40:50	NaN	0	0	0	0	2.38448831550743
A01	A	f	53	173	69	2019-mars-18 09:40:51	NaN	0	0	0	0	1.91150496740496
A01	A	f	53	173	69	2019-mars-18 09:40:52	NaN	0	0	0	0	1.61782996394128
A01	A	f	53	173	69	2019-mars-18 09:40:53	NaN	0	0	0	0	1.33641536011107
A01	A	f	53	173	69	2019-mars-18 09:40:54	NaN	0	0	0	0	1.05500075628086
A01	A	f	53	173	69	2019-mars-18 09:40:55	NaN	0	0	0	0	0.773586152450648
A01	A	f	53	173	69	2019-mars-18 09:40:56	NaN	0	0	0	0	0.871973623494753
A01	A	f	53	173	69	2019-mars-18 09:40:57	NaN	0	0	0	0	0.996330467180038
A01	A	f	53	173	69	2019-mars-18 09:40:58	NaN	0	0	0	0	1.12068731086532
A01	A	f	53	173	69	2019-mars-18 09:40:59	NaN	0	0	0	0	1.24504415455061
A01	A	f	53	173	69	2019-mars-18 09:41:00	NaN	0	0	0	0	1.34591996263095
A01	A	f	53	173	69	2019-mars-18 09:41:01	NaN	0	0	0	0	1.44519022981521
A01	A	f	53	173	69	2019-mars-18 09:41:02	NaN	119.736170959563	12.537277744276	67.5975450402019	161.473629515945	1.54446049699946
A01	A	f	53	173	69	2019-mars-18 09:41:03	NaN	129.451576548379	35.5701261499874	83.4459133774154	198.126947172886	1.64373076418371
A01	A	f	53	173	69	2019-mars-18 09:41:04	NaN	30.9206039681513	5.10731357879808	19.5026049429785	299.97911780986	2.54934991354628
A01	A	f	53	173	69	2019-mars-18 09:41:05	NaN	43.6329790937754	29.593738324436	13.6145569079758	65.7394930870524	3.51010402921293
A01	A	f	53	173	69	2019-mars-18 09:41:06	NaN	0	0	0	0	4.47085814487958
A01	A	f	53	173	69	2019-mars-18 09:41:07	NaN	59.0407947550234	0	4.56562556628801	155.038735384228	3.73092162059352
A01	A	f	53	173	69	2019-mars-18 09:41:08	NaN	0	0	16.9124736239966	26.7780317362776	2.87469855682487
A01	A	f	53	173	69	2019-mars-18 09:41:09	NaN	0	13.7122299731557	9.93026052223467	650.371848096007	2.01847549305623
A01	A	f	53	173	69	2019-mars-18 09:41:10	NaN	0	0	0	484.770980028094	1.94061068541945
A01	A	f	53	173	69	2019-mars-18 09:41:11	NaN	0	0	6.13665075706186	242.119182958529	1.91596695512275
A01	A	f	53	173	69	2019-mars-18 09:41:12	NaN	0	5.53935855336806	0	167.222886974544	1.89132322482605
A01	A	f	53	173	69	2019-mars-18 09:41:13	NaN	0	26.4622246540283	14.2107696859532	278.859904140332	1.94324295628807
A01	A	f	53	173	69	2019-mars-18 09:41:14	NaN	161.216851604146	54.1092682063651	49.079602763867	319.907860818756	2.00039779624678
A01	A	f	53	173	69	2019-mars-18 09:41:15	NaN	341.225449880017	104.010341777069	34.5719684328569	488.394481153855	2.21131774706762
A01	A	f	53	173	69	2019-mars-18 09:41:16	NaN	699.179839515436	153.878731570846	228.136900539413	206.458415432244	2.43275155162263
A01	A	f	53	173	69	2019-mars-18 09:41:17	NaN	555.103753543467	128.011688839259	257.71877648914	358.543347545015	2.65418535617763
A01	A	f	53	173	69	2019-mars-18 09:41:18	NaN	473.372861075217	99.970786100275	131.954162477246	624.525220179456	2.52711264690315
A01	A	f	53	173	69	2019-mars-18 09:41:19	NaN	365.354566918447	139.372815983558	158.22028263393	511.916452541963	2.3762104324103
A01	A	f	53	173	69	2019-mars-18 09:41:20	NaN	188.437711328476	63.0883503332703	48.8520230527107	416.10659462701	2.22530821791746
A01	A	f	53	173	69	2019-mars-18 09:41:21	NaN	364.263778170552	149.973985587918	169.268846747763	824.289134763394	2.22582641561907
A01	A	f	53	173	69	2019-mars-18 09:41:22	NaN	732.762280756983	162.329456031068	289.622579511195	526.382768036823	2.23669814577777
A01	A	f	53	173	69	2019-mars-18 09:41:23	NaN	934.465911674419	219.685387637741	291.620759949891	502.765479973474	2.24756987593648
A01	A	f	53	173	69	2019-mars-18 09:41:24	NaN	671.29820034033	148.712335326776	162.245911207634	267.094117186243	2.59970288744596
A01	A	f	53	173	69	2019-mars-18 09:41:25	NaN	465.763966873346	144.914252479778	215.850698010057	232.590181189535	2.97517000366427
A01	A	f	53	173	69	2019-mars-18 09:41:26	NaN	622.649499410803	154.966467884302	280.022249102393	200.368344845877	3.35063711988259
A01	A	f	53	173	69	2019-mars-18 09:41:27	NaN	987.175076623863	213.297603782104	304.321286461738	216.02868575382	3.17265435513714
A01	A	f	53	173	69	2019-mars-18 09:41:28	NaN	979.53521097519	209.710619123469	277.735118995783	489.507672878017	2.95682886348759
A01	A	f	53	173	69	2019-mars-18 09:41:29	NaN	1008.423335142	220.262709365538	264.39439116502	587.693612539671	2.74100337183804
A01	A	f	53	173	69	2019-mars-18 09:41:30	NaN	1002.88103778567	222.790805909932	301.853955537653	227.208792168499	2.58236571470825
A01	A	f	53	173	69	2019-mars-18 09:41:31	NaN	939.654177229542	248.750666347463	356.824452784474	414.287860400278	2.4276383368618
A01	A	f	53	173	69	2019-mars-18 09:41:32	NaN	1010.4507598681	272.53191382368	364.877265009584	212.800763226586	3.03805554584983
A01	A	f	53	173	69	2019-mars-18 09:41:33	NaN	1095.83926293109	259.43119455194	347.478144051088	287.747133085324	3.70079033342788
A01	A	f	53	173	69	2019-mars-18 09:41:34	NaN	1121.6459687063	274.020880679483	393.619426076739	435.212854680894	4.36352512100593
A01	A	f	53	173	69	2019-mars-18 09:41:35	NaN	1102.13285470611	262.788394491169	380.905018355275	312.51017322315	3.94213501002122
A01	A	f	53	173	69	2019-mars-18 09:41:36	NaN	1041.56865101063	231.040314919324	389.710690629987	376.853989232267	3.44661670084217
A01	A	f	53	173	69	2019-mars-18 09:41:37	NaN	801.112100580363	202.087659839463	324.599724632235	316.257355217034	2.95109839166312
A01	A	f	53	173	69	2019-mars-18 09:41:38	NaN	760.926694923809	120.230429915082	271.084836886264	185.831954714318	2.98680614905826
A01	A	f	53	173	69	2019-mars-18 09:41:39	NaN	290.202630611965	77.0332692214767	92.9950557032418	225.707131606019	2.93188100091105
A01	A	f	53	173	69	2019-mars-18 09:41:40	NaN	304.980624332585	174.037528519245	93.6316163981156	383.719857608866	2.86827509683924
A01	A	f	53	173	69	2019-mars-18 09:41:41	NaN	1031.32631938328	263.952376020937	334.902342352375	441.192156413633	2.80466919276743
A01	A	f	53	173	69	2019-mars-18 09:41:42	NaN	915.387316297428	204.102212040962	342.141975751327	313.716395823466	2.7652981118757
A01	A	f	53	173	69	2019-mars-18 09:41:43	NaN	1062.00991817724	220.465894753145	318.228305642126	357.38395462258	2.72758411291082
A01	A	f	53	173	69	2019-mars-18 09:41:44	NaN	1080.13087844886	242.352409061355	321.0218810369	213.792486068194	3.10867657959171
A01	A	f	53	173	69	2019-mars-18 09:41:45	NaN	1123.76703542488	244.125447153782	309.056526045834	190.895946338293	3.51840538580194
A01	A	f	53	173	69	2019-mars-18 09:41:46	NaN	1091.19242938465	261.772520030828	362.438404516948	260.117801718809	3.48977819830645
A01	A	f	53	173	69	2019-mars-18 09:41:47	NaN	1169.11947329019	265.99122720721	371.897590391253	353.06006026804	3.43117795141204
A01	A	f	53	173	69	2019-mars-18 09:41:48	NaN	1113.12940409798	291.45085999253	381.096589170943	393.142554303414	3.37257770451764
A01	A	f	53	173	69	2019-mars-18 09:41:49	NaN	1112.06536725192	271.359682292166	392.73380944088	414.914981566151	3.31397745762323
A01	A	f	53	173	69	2019-mars-18 09:41:50	NaN	1107.54432299281	233.213258437209	350.850094705241	170.48910973328	3.72510214759145
A01	A	f	53	173	69	2019-mars-18 09:41:51	NaN	1088.0257331988	234.335232722888	372.146542818734	176.375721556745	4.16834478196091
A01	A	f	53	173	69	2019-mars-18 09:41:52	NaN	1145.15649993668	220.736454637266	353.113060204659	382.027364390559	4.22347957036526
A01	A	f	53	173	69	2019-mars-18 09:41:53	NaN	742.776997591181	143.395393934057	200.482388988231	681.959711544915	4.25207707015816
A01	A	f	53	173	69	2019-mars-18 09:41:54	NaN	126.743986636019	24.1565260581498	58.1077662214603	555.598250155556	4.38513857486557
A01	A	f	53	173	69	2019-mars-18 09:41:55	NaN	24.801581857727	21.3013385388594	31.9488811748435	326.864824872091	4.52534291751597
A01	A	f	53	173	69	2019-mars-18 09:41:56	NaN	0	45.005302480862	60.8730004641799	924.634659175658	4.11167083056511
A01	A	f	53	173	69	2019-mars-18 09:41:57	NaN	256.290387998119	84.7119381204094	106.675403654165	471.664510940204	3.66012685099401
A01	A	f	53	173	69	2019-mars-18 09:41:58	NaN	0	3.32638619104134	142.041005431697	289.0700242623	3.20858287142291
A01	A	f	53	173	69	2019-mars-18 09:41:59	NaN	0	0	19.8061899520519	107.81251392266	3.21228066497712
A01	A	f	53	173	69	2019-mars-18 09:42:00	NaN	0	7.88087413261061	40.4488129804679	99.4664720089531	3.24710610114002
A01	A	f	53	173	69	2019-mars-18 09:42:01	NaN	0	0	2.28569817666514	41.2489900113566	3.28193153730291
A01	A	f	53	173	69	2019-mars-18 09:42:02	NaN	0	0	0	107.8289724788	3.49992202926716
A01	A	f	53	173	69	2019-mars-18 09:42:03	NaN	0	0	16.598816177451	205.093365617858	3.73043662761133
A01	A	f	53	173	69	2019-mars-18 09:42:04	NaN	0	0	0	258.122408242962	3.72964990903519
A01	A	f	53	173	69	2019-mars-18 09:42:05	NaN	0	0	0	147.231830602115	3.71304771579851
A01	A	f	53	173	69	2019-mars-18 09:42:06	NaN	457.409577577097	99.0949236991144	147.437873847144	227.817856229961	3.69644552256183
A01	A	f	53	173	69	2019-mars-18 09:42:07	NaN	35.328811417259	13.1001133291205	53.5150887593326	65.9143857550774	3.3882474244517
A01	A	f	53	173	69	2019-mars-18 09:42:08	NaN	0	0	2.40527821576836	0	3.06011114481037
A01	A	f	53	173	69	2019-mars-18 09:42:09	NaN	0	0	0	2.29755533062505	2.73197486516903
A01	A	f	53	173	69	2019-mars-18 09:42:10	NaN	0	0	0	91.143871647645	2.60211080419068
A01	A	f	53	173	69	2019-mars-18 09:42:11	NaN	60.7532079940665	34.7426643634469	56.5408185382927	106.662928197065	2.48580381799323
A01	A	f	53	173	69	2019-mars-18 09:42:12	NaN	108.983484724917	19.6259971328549	60.0082937615023	211.222084964871	2.36949683179578
A01	A	f	53	173	69	2019-mars-18 09:42:13	NaN	5.16880149220517	28.7656823650262	58.4568912311978	131.042467851377	2.52985184799341
A01	A	f	53	173	69	2019-mars-18 09:42:14	NaN	0	12.2541500341004	83.9463939010642	150.226956922505	2.70912392418401
A01	A	f	53	173	69	2019-mars-18 09:42:15	NaN	21.3494872673466	29.7789641829662	42.7127651256463	364.584742884421	2.88839600037461
A01	A	f	53	173	69	2019-mars-18 09:42:16	NaN	9.99920708505258	0	35.3782110373751	146.865493353014	2.86381958938956
A01	A	f	53	173	69	2019-mars-18 09:42:17	NaN	627.938401545303	161.542523890642	159.030774003059	80.63659576248	2.82530482030741
A01	A	f	53	173	69	2019-mars-18 09:42:18	NaN	59.8245721880238	9.31395521424079	113.323536464999	9.19939889059301	2.78679005122526
A01	A	f	53	173	69	2019-mars-18 09:42:19	NaN	249.59576168048	62.2532077680888	60.9270142203327	36.1153179534667	2.76553700493082
A01	A	f	53	173	69	2019-mars-18 09:42:20	NaN	171.466969863224	48.9021693136894	88.108018127892	18.5124118155999	2.74546424737393
A01	A	f	53	173	69	2019-mars-18 09:42:21	NaN	0	12.2230614611983	17.2323758301976	2.39159345153218	2.89410078740201
A01	A	f	53	173	69	2019-mars-18 09:42:22	NaN	0	26.7116229264894	22.0339956932889	220.571128316387	3.05427300589763
A01	A	f	53	173	69	2019-mars-18 09:42:23	NaN	75.1681413312365	32.8847069004568	59.1712831424768	589.120642641655	3.21444522439324
A01	A	f	53	173	69	2019-mars-18 09:42:24	NaN	92.529158179386	36.3357416231805	29.6921842591401	811.124290574539	3.66515100029557
A01	A	f	53	173	69	2019-mars-18 09:42:25	NaN	14.1110284246644	8.12662414053844	57.0539009949415	298.866471499351	4.13572231858437
A01	A	f	53	173	69	2019-mars-18 09:42:26	NaN	0	0	0	220.233137211169	4.60629363687318
A01	A	f	53	173	69	2019-mars-18 09:42:27	NaN	0	0	0	79.915727795323	4.24498333086673
A01	A	f	53	173	69	2019-mars-18 09:42:28	NaN	0	0	0	164.303016272332	3.82679223003954
A01	A	f	53	173	69	2019-mars-18 09:42:29	NaN	0	0	30.6221600619323	56.9287434363533	3.66717608277613
A01	A	f	53	173	69	2019-mars-18 09:42:30	NaN	0	0	0	268.718544632726	3.52524027421842
A01	A	f	53	173	69	2019-mars-18 09:42:31	NaN	0	12.1002898503042	7.88257337966034	106.162746391152	3.3833044656607
A01	A	f	53	173	69	2019-mars-18 09:42:32	NaN	0	0	3.43352787412834	126.770516599465	3.03378961900092
A01	A	f	53	173	69	2019-mars-18 09:42:33	NaN	0	0	0	100.255706222617	2.67008133383849
A01	A	f	53	173	69	2019-mars-18 09:42:34	NaN	0	0	0	4.91768977802572	2.30637304867605
A01	A	f	53	173	69	2019-mars-18 09:42:35	NaN	0	0	0	13.0545996030732	2.23730935681642
A01	A	f	53	173	69	2019-mars-18 09:42:36	NaN	0	0	0	94.802042554517	2.18839230381432
A01	A	f	53	173	69	2019-mars-18 09:42:37	NaN	11.1848486073497	56.6630275073071	46.5209525408442	525.769477738108	2.13947525081222
A01	A	f	53	173	69	2019-mars-18 09:42:38	NaN	44.2620573382913	30.9582329289727	22.6950365812475	358.758013410757	3.20349488494817
A01	A	f	53	173	69	2019-mars-18 09:42:39	NaN	122.30151664544	26.8051109755063	16.673945662809	885.645169597227	4.34361275409679
A01	A	f	53	173	69	2019-mars-18 09:42:40	NaN	29.6305161771734	0	57.5727362617614	185.652711698829	4.11568949878581
A01	A	f	53	173	69	2019-mars-18 09:42:41	NaN	0	0	0	262.207423761571	3.79422497000714
A01	A	f	53	173	69	2019-mars-18 09:42:42	NaN	0	0	0	97.632746685726	3.47276044122847
A01	A	f	53	173	69	2019-mars-18 09:42:43	NaN	0	0	0	108.153656246027	3.26651823399045
A01	A	f	53	173	69	2019-mars-18 09:42:44	NaN	0	0	0	41.5231092333677	3.06815447608833
A01	A	f	53	173	69	2019-mars-18 09:42:45	NaN	0	0	0	73.060997400894	2.8697907181862
A01	A	f	53	173	69	2019-mars-18 09:42:46	NaN	0	0	0	36.6860658259977	2.78253642470217
A01	A	f	53	173	69	2019-mars-18 09:42:47	NaN	0	0	0	368.552570859883	2.70287935955397
A01	A	f	53	173	69	2019-mars-18 09:42:48	NaN	0	5.17988631283454	0	157.209714980804	2.62322229440577
A01	A	f	53	173	69	2019-mars-18 09:42:49	NaN	579.354733719562	117.333284428417	112.921160497752	417.431902113264	2.87302358342289
A01	A	f	53	173	69	2019-mars-18 09:42:50	NaN	38.8310218133383	2.54822752196095	62.1736799526648	232.366829482004	3.14535193939272
A01	A	f	53	173	69	2019-mars-18 09:42:51	NaN	0	2.36241166481733	0	328.041916705589	3.41768029536254
A01	A	f	53	173	69	2019-mars-18 09:42:52	NaN	0	110.987856751688	36.1308235792248	263.627714466332	2.85975085681283
A01	A	f	53	173	69	2019-mars-18 09:42:53	NaN	242.868519213665	126.460149252031	178.778738329082	321.734023333789	2.24505165453418
A01	A	f	53	173	69	2019-mars-18 09:42:54	NaN	225.765035079495	78.7711231292448	126.624850126259	210.826363559366	2.60533013857421
A01	A	f	53	173	69	2019-mars-18 09:42:55	NaN	647.343412784917	107.856453615967	277.784433156578	45.0617209058189	3.03227376355599
A01	A	f	53	173	69	2019-mars-18 09:42:56	NaN	521.809002501666	70.0752449601141	121.918327971599	38.9901664508578	3.45921738853778
A01	A	f	53	173	69	2019-mars-18 09:42:57	NaN	240.071764676884	66.4525286248513	114.205711250385	50.0950933395422	3.3189056883451
A01	A	f	53	173	69	2019-mars-18 09:42:58	NaN	667.834048629826	66.6868829024354	195.347486121118	39.127752383172	3.13980729924905
A01	A	f	53	173	69	2019-mars-18 09:42:59	NaN	0	0	0	3.27151861415	2.960708910153
A01	A	f	53	173	69	2019-mars-18 09:43:00	NaN	0	0	0	0	2.64288648260746
A01	A	f	53	173	69	2019-mars-18 09:43:01	NaN	0	0	0	0	2.3155786507232
A01	A	f	53	173	69	2019-mars-18 09:43:02	NaN	0	0	0	0	1.98827081883894
A01	A	f	53	173	69	2019-mars-18 09:43:03	NaN	0	0	0	0	2.18000937387674
A01	A	f	53	173	69	2019-mars-18 09:43:04	NaN	0	10.9634933961037	0	92.2849186674455	2.40723828015707
A01	A	f	53	173	69	2019-mars-18 09:43:05	NaN	648.931433466109	121.467566237396	146.567355673008	113.63981385765	2.63446718643741
A01	A	f	53	173	69	2019-mars-18 09:43:06	NaN	95.2669964143882	22.6917334745794	116.583524553493	427.659180413496	3.71021661215546
A01	A	f	53	173	69	2019-mars-18 09:43:07	NaN	7.77703845536924	31.7074833437795	22.5193953295864	355.804106923259	4.84398453492728
A01	A	f	53	173	69	2019-mars-18 09:43:08	NaN	956.853351012405	219.703831245747	195.415193714978	595.58020579878	4.33047519694032
A01	A	f	53	173	69	2019-mars-18 09:43:09	NaN	1150.45170923238	295.825927839122	412.314358761403	572.756036611699	3.70433151633257
A01	A	f	53	173	69	2019-mars-18 09:43:10	NaN	1155.43024064916	310.312118231617	444.639564896916	587.62685814768	3.07818783572482
A01	A	f	53	173	69	2019-mars-18 09:43:11	NaN	1043.52350300146	262.572411198178	414.431527448952	425.318547513558	2.99752530044143
A01	A	f	53	173	69	2019-mars-18 09:43:12	NaN	977.348390606646	231.593781343953	380.257585089309	314.704311642484	2.95416062124889
A01	A	f	53	173	69	2019-mars-18 09:43:13	NaN	752.890071740883	129.515083260238	266.037212714646	196.903989681895	2.91079594205635
A01	A	f	53	173	69	2019-mars-18 09:43:14	NaN	120.068292833405	70.3409949310138	106.956473743352	109.435620683216	2.86743126286381
A01	A	f	53	173	69	2019-mars-18 09:43:15	NaN	0	0	0	13.4237449626358	3.10801833315969
A01	A	f	53	173	69	2019-mars-18 09:43:16	NaN	0	92.578731623256	33.5910847521782	389.912177187172	3.36802090769439
A01	A	f	53	173	69	2019-mars-18 09:43:17	NaN	163.473972372011	59.9240588752288	144.785964434558	205.741010318442	3.66718084630756
A01	A	f	53	173	69	2019-mars-18 09:43:18	NaN	0	25.5992372775459	65.402513411553	201.166077629702	3.96901821152426
A01	A	f	53	173	69	2019-mars-18 09:43:19	NaN	0	0	2.58158106786382	363.147519840986	4.14368335780028
A01	A	f	53	173	69	2019-mars-18 09:43:20	NaN	0	0	0	109.490108662182	4.30965296773827
A01	A	f	53	173	69	2019-mars-18 09:43:21	NaN	0	0	0	129.018495483037	4.47562257767626
A01	A	f	53	173	69	2019-mars-18 09:43:22	NaN	0	0	0	231.018526835009	4.02123762584593
A01	A	f	53	173	69	2019-mars-18 09:43:23	NaN	0	0	0	170.111839588379	3.52443526808306
A01	A	f	53	173	69	2019-mars-18 09:43:24	NaN	0	0	0	44.7830826044901	3.36045881090409
A01	A	f	53	173	69	2019-mars-18 09:43:25	NaN	0	0	0	0	3.21923968026229
A01	A	f	53	173	69	2019-mars-18 09:43:26	NaN	0	0	0	0	3.07802054962048
A01	A	f	53	173	69	2019-mars-18 09:43:27	NaN	0	0	0	6.80433577257182	2.93680141897868
A01	A	f	53	173	69	2019-mars-18 09:43:28	NaN	203.36581775332	51.4194761651082	48.2870920503063	321.33599860542	2.8406009946818
A01	A	f	53	173	69	2019-mars-18 09:43:29	NaN	132.513965926252	59.6585387524849	48.0869885400199	445.906536385809	2.74747877252839
A01	A	f	53	173	69	2019-mars-18 09:43:30	NaN	153.157828572913	161.408541447744	146.960917372525	473.838508458065	2.65435655037498
A01	A	f	53	173	69	2019-mars-18 09:43:31	NaN	966.364876652067	174.804206577852	282.596859241951	328.59801122521	2.56123432822157
A01	A	f	53	173	69	2019-mars-18 09:43:32	NaN	1145.50614378563	259.927296199824	429.514553253834	597.719095048877	2.58451800004848
A01	A	f	53	173	69	2019-mars-18 09:43:33	NaN	1296.14003404652	308.462879311331	481.295047921956	402.262083848682	2.61576104924101
A01	A	f	53	173	69	2019-mars-18 09:43:34	NaN	1279.26546023162	333.029156616753	474.772017174259	453.475004302997	2.64700409843354
A01	A	f	53	173	69	2019-mars-18 09:43:35	NaN	1304.27866764655	344.951024378972	469.586993603582	369.117041347528	2.67824714762607
A01	A	f	53	173	69	2019-mars-18 09:43:36	NaN	1118.37094169809	305.106781370527	451.45064374696	334.786264913061	2.7094901968186
A01	A	f	53	173	69	2019-mars-18 09:43:37	NaN	977.749117778726	221.790219480745	356.766777919433	590.025428540688	3.32696135889811
A01	A	f	53	173	69	2019-mars-18 09:43:38	NaN	49.7199816535334	62.7027990794946	36.6753749543295	517.170541810508	3.98451649450742
A01	A	f	53	173	69	2019-mars-18 09:43:39	NaN	33.5306912094584	5.92880297227972	8.10534232494451	243.889384349382	4.04974221093493
A01	A	f	53	173	69	2019-mars-18 09:43:40	NaN	377.554452580285	68.4418811504193	65.2214651526137	413.267235259465	4.07446677049326
A01	A	f	53	173	69	2019-mars-18 09:43:41	NaN	191.347510555467	58.467453063027	215.69414908268	327.711131182003	4.0991913300516
A01	A	f	53	173	69	2019-mars-18 09:43:42	NaN	0	0	0	183.817732202426	4.01055311339134
A01	A	f	53	173	69	2019-mars-18 09:43:43	NaN	0	0	0	70.6775929414597	3.91416359579293
A01	A	f	53	173	69	2019-mars-18 09:43:44	NaN	0	18.8204856214486	19.9431890763549	287.380395898976	3.81777407819453
A01	A	f	53	173	69	2019-mars-18 09:43:45	NaN	377.154972582032	118.34793025495	147.597415031105	82.2887593084422	3.53200098163433
A01	A	f	53	173	69	2019-mars-18 09:43:46	NaN	829.238434388904	299.292172480454	327.563993744907	209.225175101887	3.23327858052994
A01	A	f	53	173	69	2019-mars-18 09:43:47	NaN	511.675061901534	237.979431396841	290.317482597116	172.007641607435	2.93455617942554
A01	A	f	53	173	69	2019-mars-18 09:43:48	NaN	879.298004653958	245.391912959063	257.622717575144	157.136222281827	3.66878985735379
A01	A	f	53	173	69	2019-mars-18 09:43:49	NaN	1067.35397347045	243.529485643484	357.916817744906	465.925820076602	4.47365301076816
A01	A	f	53	173	69	2019-mars-18 09:43:50	NaN	1209.39683014436	232.962865660782	376.950311915946	474.295984550742	4.21140216069267
A01	A	f	53	173	69	2019-mars-18 09:43:51	NaN	1155.39120290193	278.191978857783	370.460426955739	191.588003868745	3.87618625054751
A01	A	f	53	173	69	2019-mars-18 09:43:52	NaN	1128.99748413031	264.580579754925	397.287952113105	132.862631861798	3.54097034040234
A01	A	f	53	173	69	2019-mars-18 09:43:53	NaN	1134.33982871497	264.273190577997	423.943093070046	150.925175091849	3.70207906474223
A01	A	f	53	173	69	2019-mars-18 09:43:54	NaN	1153.25149201301	320.634291107641	468.35620327445	149.632772713476	3.89712451622614
A01	A	f	53	173	69	2019-mars-18 09:43:55	NaN	1227.01499989413	302.137926307016	431.636044936092	31.2697746139737	4.09216996771004
A01	A	f	53	173	69	2019-mars-18 09:43:56	NaN	1179.14363444298	273.834355922868	412.229046812736	66.7093208168871	4.36342361314201
A01	A	f	53	173	69	2019-mars-18 09:43:57	NaN	1206.82098562223	318.371284496202	473.962174136642	40.8205331061512	4.63988807525398
A01	A	f	53	173	69	2019-mars-18 09:43:58	NaN	1180.85571773643	308.333966846962	453.816469328055	362.334205167869	4.91635253736595
A01	A	f	53	173	69	2019-mars-18 09:43:59	NaN	1220.02454091192	307.070318440536	485.711544741209	294.229386257623	5.16484195685849
A01	A	f	53	173	69	2019-mars-18 09:44:00	NaN	1236.60679275671	314.226986240986	459.103739709424	413.740148328379	5.4114185529242
A01	A	f	53	173	69	2019-mars-18 09:44:01	NaN	1209.39465845262	282.591665178058	488.917725501395	72.9049633484444	5.20572448423016
A01	A	f	53	173	69	2019-mars-18 09:44:02	NaN	1174.93919843376	304.270579012138	487.657525408254	59.8879502500957	4.9691059256379
A01	A	f	53	173	69	2019-mars-18 09:44:03	NaN	1185.42062301187	309.479958861829	473.51501632576	38.3985390005833	4.73248736704564
A01	A	f	53	173	69	2019-mars-18 09:44:04	NaN	1173.71105124215	316.752176067055	478.654653076782	55.0479207110898	4.53412964272921
A01	A	f	53	173	69	2019-mars-18 09:44:05	NaN	1157.47497524451	319.895153839905	456.744389191933	60.8514811084291	4.33838804383328
A01	A	f	53	173	69	2019-mars-18 09:44:06	NaN	1119.80879359265	280.388008171027	473.149688187693	56.5267567265242	4.14264644493735
A01	A	f	53	173	69	2019-mars-18 09:44:07	NaN	1134.65114023801	280.18220587323	473.348296369115	21.1972801134671	4.67746837873377
A01	A	f	53	173	69	2019-mars-18 09:44:08	NaN	1021.89503580463	238.403627460034	413.096974104597	111.956447202495	5.26224337459171
A01	A	f	53	173	69	2019-mars-18 09:44:09	NaN	954.96608683418	196.061676416251	336.394776088409	76.828441349673	5.84701837044966
A01	A	f	53	173	69	2019-mars-18 09:44:10	NaN	883.303439488509	188.487376885182	339.193454699382	47.5102234219744	5.39956595365527
A01	A	f	53	173	69	2019-mars-18 09:44:11	NaN	565.097875897864	161.825464025346	248.10747061784	88.0719451640698	4.88153388471014
A01	A	f	53	173	69	2019-mars-18 09:44:12	NaN	869.871315089412	161.25989472451	256.12193004452	77.1625090251096	5.01924265097171
A01	A	f	53	173	69	2019-mars-18 09:44:13	NaN	823.580993684006	144.463916312688	124.737426552617	19.8295322076245	5.20178839741764
A01	A	f	53	173	69	2019-mars-18 09:44:14	NaN	488.379715796124	98.5267065329753	211.84248700228	146.748382588605	5.38433414386358
A01	A	f	53	173	69	2019-mars-18 09:44:15	NaN	250.062264119574	98.8939150912364	151.794270596512	958.156468948463	5.38488147201324
A01	A	f	53	173	69	2019-mars-18 09:44:16	NaN	145.281569447671	68.5568701756344	94.9431126635031	1011.12646396418	5.37298446386972
A01	A	f	53	173	69	2019-mars-18 09:44:17	NaN	0	38.4997515330042	56.4132375011571	866.725486582785	5.3610874557262
A01	A	f	53	173	69	2019-mars-18 09:44:18	NaN	271.768416905513	188.822245654705	240.100071316294	525.439666508756	5.11857881280049
A01	A	f	53	173	69	2019-mars-18 09:44:19	NaN	766.639708107631	132.967292242189	181.881107985816	648.328218265827	4.86030185296555
A01	A	f	53	173	69	2019-mars-18 09:44:20	NaN	143.606236196887	44.1335345682664	60.0016099657263	522.545682440003	4.85268406349649
A01	A	f	53	173	69	2019-mars-18 09:44:21	NaN	0	66.5549450867222	0	680.353050864405	4.86220536259933
A01	A	f	53	173	69	2019-mars-18 09:44:22	NaN	0	9.98537182725393	0	156.545335870326	4.87172666170216
A01	A	f	53	173	69	2019-mars-18 09:44:23	NaN	93.4189653635099	24.756656297037	8.03994835141238	217.357421199037	4.29516943209922
A01	A	f	53	173	69	2019-mars-18 09:44:24	NaN	658.930719697842	161.674617388251	241.822535137382	86.0226259657146	3.6785384569453
A01	A	f	53	173	69	2019-mars-18 09:44:25	NaN	823.823357651464	167.846064968157	219.484849207912	619.0230175686	4.11489179665016
A01	A	f	53	173	69	2019-mars-18 09:44:26	NaN	1138.61094608056	236.788515789062	318.772050244386	242.628907814592	4.62324406386925
A01	A	f	53	173	69	2019-mars-18 09:44:27	NaN	1108.12977705007	241.343307147278	335.737306388419	486.814166551694	5.13159633108834
A01	A	f	53	173	69	2019-mars-18 09:44:28	NaN	1163.01747267936	284.5883441649	382.304476388975	168.05677283343	4.57969582389133
A01	A	f	53	173	69	2019-mars-18 09:44:29	NaN	1157.81519117482	273.277941728636	441.370741862242	675.006017593498	3.95529940049465
A01	A	f	53	173	69	2019-mars-18 09:44:30	NaN	1127.54004832339	274.34259893134	443.370318040062	613.329782628325	4.55042013994975
A01	A	f	53	173	69	2019-mars-18 09:44:31	NaN	1189.60003447425	297.245091613134	454.403059595389	66.6676718888124	5.22892666831261
A01	A	f	53	173	69	2019-mars-18 09:44:32	NaN	1222.57128961297	315.648155646538	492.731294406161	91.725555313771	5.90743319667548
A01	A	f	53	173	69	2019-mars-18 09:44:33	NaN	1225.59792771672	323.77531287935	483.435324513963	25.7538491864778	5.52776020865038
A01	A	f	53	173	69	2019-mars-18 09:44:34	NaN	1156.59617734548	318.413680728032	495.738341323126	24.831751097611	5.07573306565493
A01	A	f	53	173	69	2019-mars-18 09:44:35	NaN	1175.34398271034	306.483203642965	468.276673516203	17.1120025763865	4.62370592265948
A01	A	f	53	173	69	2019-mars-18 09:44:36	NaN	1222.46163478999	279.970760783744	471.857862316672	19.3667418126126	5.41039234254531
A01	A	f	53	173	69	2019-mars-18 09:44:37	NaN	1184.5895218473	294.377171870307	475.154003127979	23.3114033570614	6.28177712570672
A01	A	f	53	173	69	2019-mars-18 09:44:38	NaN	1162.95178438465	299.996136316754	440.399644073938	33.6259650259343	7.15316190886813
A01	A	f	53	173	69	2019-mars-18 09:44:39	NaN	1176.63863129842	319.60720799294	506.552053192155	23.9841061927098	6.97031529582172
A01	A	f	53	173	69	2019-mars-18 09:44:40	NaN	1201.60045846122	308.52696828143	430.452270770823	28.6397691713143	6.71538448474513
A01	A	f	53	173	69	2019-mars-18 09:44:41	NaN	1178.41407407178	312.450004668032	462.522743519264	37.9987673825722	6.46045367366854
A01	A	f	53	173	69	2019-mars-18 09:44:42	NaN	1158.08043594539	305.463900997895	463.44163282793	36.2663150694084	6.20552286259195
A01	A	f	53	173	69	2019-mars-18 09:44:43	NaN	1191.2401570619	304.629080868106	465.095134198836	22.1676918361786	5.97689286754319
A01	A	f	53	173	69	2019-mars-18 09:44:44	NaN	1209.53052313119	347.355120146618	512.266917681593	33.6664347180275	5.75006121888948
A01	A	f	53	173	69	2019-mars-18 09:44:45	NaN	1187.51656120948	331.509984030728	454.166731985743	15.3681015563933	5.67991005831904
A01	A	f	53	173	69	2019-mars-18 09:44:46	NaN	1176.18327315955	340.249895486607	518.924090722716	22.6307512029257	5.62047209351569
A01	A	f	53	173	69	2019-mars-18 09:44:47	NaN	1237.45039980455	336.185511941027	554.906328307642	17.6822057821277	5.56103412871234
A01	A	f	53	173	69	2019-mars-18 09:44:48	NaN	1182.90434822212	347.454245907551	530.526514948758	31.78551082108	4.761348204449
A01	A	f	53	173	69	2019-mars-18 09:44:49	NaN	1199.98540697739	333.63580024408	524.68882270842	25.6855175677027	5.24109188990349
A01	A	f	53	173	69	2019-mars-18 09:44:50	NaN	1181.80081669864	318.442159036975	504.48938485522	44.9277728085821	5.81177881330013
A01	A	f	53	173	69	2019-mars-18 09:44:51	NaN	1175.03745602961	297.527042972799	445.306561965646	25.6164310751726	6.37410299373029
A01	A	f	53	173	69	2019-mars-18 09:44:52	NaN	1181.49287425856	316.391275108609	494.071180905317	19.016368712749	6.93585536267557
A01	A	f	53	173	69	2019-mars-18 09:44:53	NaN	1170.51685823297	306.92201237541	465.647584785485	15.7313976814705	6.88826608151037
A01	A	f	53	173	69	2019-mars-18 09:44:54	NaN	1186.18373728966	311.646213018446	435.190354940102	28.8594987175456	6.79901241401574
A01	A	f	53	173	69	2019-mars-18 09:44:55	NaN	1172.67963387805	306.332340634194	448.657182741885	32.3420804856717	7.14572600359978
A01	A	f	53	173	69	2019-mars-18 09:44:56	NaN	1202.94463621406	326.313998920874	496.615597826847	32.9279987095793	7.52224932016367
A01	A	f	53	173	69	2019-mars-18 09:44:57	NaN	1173.7097287919	320.270961305782	483.238605947562	38.7998662220964	7.21587481185533
A01	A	f	53	173	69	2019-mars-18 09:44:58	NaN	1207.58854171545	318.771195745054	475.023604832802	25.9159940502669	6.86280643518256
A01	A	f	53	173	69	2019-mars-18 09:44:59	NaN	1156.44331039767	309.995005153483	471.644114388017	34.8643323678337	6.50973805850978
A01	A	f	53	173	69	2019-mars-18 09:45:00	NaN	1144.86075881857	277.773269011044	427.879700507688	17.2156599646256	6.47347640971099
A01	A	f	53	173	69	2019-mars-18 09:45:01	NaN	1109.67156724274	291.863978372949	476.908892881008	22.9609386719911	6.4588767594004
A01	A	f	53	173	69	2019-mars-18 09:45:02	NaN	1179.29909204653	309.819831826421	443.915234120968	31.6921965260925	6.63644811594687
A01	A	f	53	173	69	2019-mars-18 09:45:03	NaN	1121.42252003112	314.797375411005	471.245319581035	26.1477058757296	6.82715937039779
A01	A	f	53	173	69	2019-mars-18 09:45:04	NaN	1122.24349251103	309.370320196843	484.58860954009	37.7346804688338	6.82108661912054
A01	A	f	53	173	69	2019-mars-18 09:45:05	NaN	1028.8605372549	298.233351722359	472.043828663604	103.979061802991	6.80155855121163
A01	A	f	53	173	69	2019-mars-18 09:45:06	NaN	726.369668672592	183.565135060899	288.890631157485	63.2846614967571	6.78203048330271
A01	A	f	53	173	69	2019-mars-18 09:45:07	NaN	389.450878822614	68.5056930829728	187.307990252186	53.145848480785	6.6887566293813
A01	A	f	53	173	69	2019-mars-18 09:45:08	NaN	309.078291199511	77.4719702678053	46.8371104917736	110.754461254535	6.59044032855295
A01	A	f	53	173	69	2019-mars-18 09:45:09	NaN	310.79290330131	72.6516618132176	175.880230156514	92.6481631562052	6.586872260482
A01	A	f	53	173	69	2019-mars-18 09:45:10	NaN	644.684571624443	176.994301006014	248.306014311367	112.986342124473	6.58978270405227
A01	A	f	53	173	69	2019-mars-18 09:45:11	NaN	859.632066475115	169.466472822626	217.293450236333	21.9912405610456	6.59269314762255
A01	A	f	53	173	69	2019-mars-18 09:45:12	NaN	1036.05133193182	220.40556093055	301.618374745911	62.7703021095393	6.59560359119283
A01	A	f	53	173	69	2019-mars-18 09:45:13	NaN	928.16349666518	303.547914857517	412.680932877034	66.6436975186914	6.59851403476311
A01	A	f	53	173	69	2019-mars-18 09:45:14	NaN	1075.04839735624	289.35830616953	292.498804487635	105.539838362905	6.60142447833339
A01	A	f	53	173	69	2019-mars-18 09:45:15	NaN	1127.34898690794	326.684278454262	450.051394556124	79.9304335032755	6.60433492190367
A01	A	f	53	173	69	2019-mars-18 09:45:16	NaN	1166.67338236715	296.256564013407	406.264532593621	30.0916327324534	6.60724536547394
A01	A	f	53	173	69	2019-mars-18 09:45:17	NaN	1166.7958385458	315.430356385725	424.960480981806	183.562984542764	6.61015580904422
A01	A	f	53	173	69	2019-mars-18 09:45:18	NaN	1225.81054332355	305.627486614527	512.71732864065	33.7043764363778	6.6130662526145
A01	A	f	53	173	69	2019-mars-18 09:45:19	NaN	1272.15733801069	329.462185142711	493.958166763365	48.5449261688176	6.61597669618478
A01	A	f	53	173	69	2019-mars-18 09:45:20	NaN	1155.44950806966	312.455366582299	475.596588445143	22.2940973098848	6.61888713975506
A01	A	f	53	173	69	2019-mars-18 09:45:21	NaN	1193.78451089784	298.945014747395	470.679917171927	24.0719059377331	6.62179758332534
A01	A	f	53	173	69	2019-mars-18 09:45:22	NaN	1143.44909848027	297.626339978984	434.95733179531	40.2921368550641	6.62470802689561
A01	A	f	53	173	69	2019-mars-18 09:45:23	NaN	1129.05524010391	292.397763492989	425.323902799983	31.6651502339981	6.62761847046589
A01	A	f	53	173	69	2019-mars-18 09:45:24	NaN	1144.4596804664	284.378341672435	422.590895151039	20.6043532800831	6.63052891403617
A01	A	f	53	173	69	2019-mars-18 09:45:25	NaN	1158.65440233298	323.622672751397	457.891962666631	38.7195753932543	6.63343935760645
A01	A	f	53	173	69	2019-mars-18 09:45:26	NaN	1136.77122718994	290.180440979215	454.407791785431	38.5149955778547	6.63634980117673
A01	A	f	53	173	69	2019-mars-18 09:45:27	NaN	1028.37382857884	276.803996553705	407.330592312306	38.0622432855811	6.63926024474701
A01	A	f	53	173	69	2019-mars-18 09:45:28	NaN	1056.56586028397	297.937010626906	434.363808522516	54.5413282603361	6.64217068831729
A01	A	f	53	173	69	2019-mars-18 09:45:29	NaN	1070.02752536939	274.88500090737	375.928619228378	35.8533136584425	6.64508113188756
A01	A	f	53	173	69	2019-mars-18 09:45:30	NaN	1053.63203762187	251.259664477264	385.444882290475	48.3001110883955	6.64799157545784
A01	A	f	53	173	69	2019-mars-18 09:45:31	NaN	864.699071042969	173.116305145455	314.722526362581	36.5254836988668	6.65090201902812
A01	A	f	53	173	69	2019-mars-18 09:45:32	NaN	833.392183913907	201.788823233669	237.067754927726	332.307496752795	6.6538124625984
A01	A	f	53	173	69	2019-mars-18 09:45:33	NaN	1115.77636209372	207.924812602359	278.400031921594	464.931804249513	6.65672290616868
A01	A	f	53	173	69	2019-mars-18 09:45:34	NaN	1190.05704417522	261.457505963488	379.996590296994	941.260201360138	6.65963334973895
A01	A	f	53	173	69	2019-mars-18 09:45:35	NaN	1058.19688350381	250.158828446345	455.13216994511	457.980899822219	6.66254379330923
A01	A	f	53	173	69	2019-mars-18 09:45:36	NaN	973.85947777283	240.181998421763	391.341224236592	743.450573542891	6.57521606101691
A01	A	f	53	173	69	2019-mars-18 09:45:37	NaN	1174.78716301872	275.799803231756	413.436677034028	410.654956641073	6.48171819704196
A01	A	f	53	173	69	2019-mars-18 09:45:38	NaN	1143.87284409109	331.787211216391	527.623961510148	530.776073587953	6.45430941815986
A01	A	f	53	173	69	2019-mars-18 09:45:39	NaN	502.743361271176	136.71229747667	245.478342749721	683.479702600657	6.4314195510791
A01	A	f	53	173	69	2019-mars-18 09:45:40	NaN	307.013039873232	154.933831719593	157.371789696718	345.795094850321	6.40852968399834
A01	A	f	53	173	69	2019-mars-18 09:45:41	NaN	10.1867353813593	48.5896374299443	74.1643455603382	399.399621517731	6.1341178287037
A01	A	f	53	173	69	2019-mars-18 09:45:42	NaN	480.694366815437	168.546396722707	135.622896662081	848.458434297432	5.84250788874492
A01	A	f	53	173	69	2019-mars-18 09:45:43	NaN	1043.07865786269	187.787708847011	268.58977116062	366.760740266861	5.55089794878615
A01	A	f	53	173	69	2019-mars-18 09:45:44	NaN	1107.82014351066	214.523244101521	399.661293326515	246.198000107984	5.16795716622438
A01	A	f	53	173	69	2019-mars-18 09:45:45	NaN	1104.4950002947	227.184395723557	402.360763031246	292.614232037639	4.77877153972416
A01	A	f	53	173	69	2019-mars-18 09:45:46	NaN	1113.78928166184	270.15432032493	479.926190789102	195.220633643022	4.41656317829148
A01	A	f	53	173	69	2019-mars-18 09:45:47	NaN	1082.53609501365	282.071362296367	431.726141493065	210.869688167621	4.05619941617972
A01	A	f	53	173	69	2019-mars-18 09:45:48	NaN	915.829312893004	221.630910690051	328.274772941137	164.560351756297	3.69583565406796
A01	A	f	53	173	69	2019-mars-18 09:45:49	NaN	540.150642105914	144.887495190738	205.455669217102	132.899313998541	3.3354718919562
A01	A	f	53	173	69	2019-mars-18 09:45:50	NaN	297.640087031945	143.988156423627	149.917060887142	322.459200160718	3.53968322354238
A01	A	f	53	173	69	2019-mars-18 09:45:51	NaN	26.9419318816576	97.4171133754075	142.730702626656	496.079431375507	3.78249798034032
A01	A	f	53	173	69	2019-mars-18 09:45:52	NaN	783.564348831952	138.749832743999	249.250837984313	645.981835727649	4.02531273713826
A01	A	f	53	173	69	2019-mars-18 09:45:53	NaN	14.4289546018838	29.5657788271361	53.8240741634144	826.598190418051	6.28362989203615
A01	A	f	53	173	69	2019-mars-18 09:45:54	NaN	292.467205311709	61.5599967813923	187.582895715843	308.139641426938	8.67975917672026
A01	A	f	53	173	69	2019-mars-18 09:45:55	NaN	0	0	70.8595431045333	202.751296438335	8.58767857389776
A01	A	f	53	173	69	2019-mars-18 09:45:56	NaN	0	0	0	28.3749390232583	8.32546396168302
A01	A	f	53	173	69	2019-mars-18 09:45:57	NaN	2.33652187690284	44.8893548990212	6.67968806914322	388.237639840729	7.16141417830262
A01	A	f	53	173	69	2019-mars-18 09:45:58	NaN	398.250678081782	144.591821009312	209.546477417684	261.648414170149	5.93570045159369
A01	A	f	53	173	69	2019-mars-18 09:45:59	NaN	664.839397028049	211.103493908434	270.586833308602	611.602492644824	4.70998672488476
A01	A	f	53	173	69	2019-mars-18 09:46:00	NaN	1287.09229500101	346.835436369561	482.3079065372	456.865828864891	5.59325148757328
A01	A	f	53	173	69	2019-mars-18 09:46:01	NaN	1280.58886343364	347.480562421656	541.861416280618	446.041105908144	6.62071990765371
A01	A	f	53	173	69	2019-mars-18 09:46:02	NaN	1291.88104682163	333.353091719849	548.939186972626	316.276703619086	6.34379617939343
A01	A	f	53	173	69	2019-mars-18 09:46:03	NaN	1181.32219991778	337.333805114507	468.061844610219	270.167902496293	5.9776832444038
A01	A	f	53	173	69	2019-mars-18 09:46:04	NaN	1207.99461784628	325.602856410401	510.975270418727	273.766764695832	5.61157030941418
A01	A	f	53	173	69	2019-mars-18 09:46:05	NaN	1182.29563141496	307.695849862224	430.47928424957	334.744954904691	5.24545737442455
A01	A	f	53	173	69	2019-mars-18 09:46:06	NaN	1050.00818173108	268.173278799944	376.073050023973	484.883446680797	6.12706458686527
A01	A	f	53	173	69	2019-mars-18 09:46:07	NaN	624.358755486702	39.9089764261068	198.872496759986	162.380700606222	7.09398599742619
A01	A	f	53	173	69	2019-mars-18 09:46:08	NaN	40.9762906367545	38.0726727015377	55.5948177849901	259.452474043596	7.26087083464824
A01	A	f	53	173	69	2019-mars-18 09:46:09	NaN	564.94246004589	233.163381710294	263.288680768181	339.157238581794	7.37305231642853
A01	A	f	53	173	69	2019-mars-18 09:46:10	NaN	467.560019164008	238.035114320959	44.4812128013493	495.666298582352	6.9008234899033
A01	A	f	53	173	69	2019-mars-18 09:46:11	NaN	348.989167507598	292.824017711827	245.883687977528	270.606777676681	6.38863498417489
A01	A	f	53	173	69	2019-mars-18 09:46:12	NaN	1089.47479168257	228.377397580402	353.068714126239	358.96305664004	5.87644647844649
A01	A	f	53	173	69	2019-mars-18 09:46:13	NaN	1231.90042987314	283.872142815835	400.690651415414	303.602927449229	5.99294636648586
A01	A	f	53	173	69	2019-mars-18 09:46:14	NaN	1331.18194466503	298.828368725174	512.4757559724	241.343092844534	6.15243349512641
A01	A	f	53	173	69	2019-mars-18 09:46:15	NaN	1322.41671142275	332.980636996419	556.020331503488	291.872268263981	6.31192062376697
A01	A	f	53	173	69	2019-mars-18 09:46:16	NaN	1188.93692755413	271.272290407509	465.487100273665	285.519032409847	5.77818092407433
A01	A	f	53	173	69	2019-mars-18 09:46:17	NaN	787.487941763056	188.016932087077	310.272091427798	223.254978577644	5.19704109936728
A01	A	f	53	173	69	2019-mars-18 09:46:18	NaN	406.254334842412	82.6492689638707	191.310141514955	153.860448495642	4.61590127466022
A01	A	f	53	173	69	2019-mars-18 09:46:19	NaN	5.14982290071938	0	39.940558485794	25.707618396163	5.4875673325802
A01	A	f	53	173	69	2019-mars-18 09:46:20	NaN	0	17.8785574143851	0	20.8783766827922	6.45857054486514
A01	A	f	53	173	69	2019-mars-18 09:46:21	NaN	500.861723480929	95.6302320669678	61.1859836265777	185.192127014734	7.42957375715007
A01	A	f	53	173	69	2019-mars-18 09:46:22	NaN	1280.05621086869	262.981846656909	364.81772544119	263.616662511448	7.26541180935122
A01	A	f	53	173	69	2019-mars-18 09:46:23	NaN	1100.53182829133	231.273242869762	391.773440380388	393.04977160809	7.02363173095287
A01	A	f	53	173	69	2019-mars-18 09:46:24	NaN	756.659222301453	191.28320405966	293.623152207078	703.885523818799	6.78185165255451
A01	A	f	53	173	69	2019-mars-18 09:46:25	NaN	42.8873331269362	12.9825087579746	27.680168589148	564.234207162471	6.82270919304672
A01	A	f	53	173	69	2019-mars-18 09:46:26	NaN	135.128901839833	111.621262021232	55.6334441929692	522.722329069495	6.88289238269489
A01	A	f	53	173	69	2019-mars-18 09:46:27	NaN	311.931667987648	128.834561879008	223.021699164889	235.620269546462	6.39928056936208
A01	A	f	53	173	69	2019-mars-18 09:46:28	NaN	1108.58590530083	311.019298797675	382.214518277994	167.205215125041	5.8784861917236
A01	A	f	53	173	69	2019-mars-18 09:46:29	NaN	1164.60117929989	365.088576895672	593.445287530023	182.920082658829	5.67721826204279
A01	A	f	53	173	69	2019-mars-18 09:46:30	NaN	951.70099221245	257.162842767134	413.649110178365	152.996478502355	5.49779829461685
A01	A	f	53	173	69	2019-mars-18 09:46:31	NaN	799.89532668699	181.204145384293	325.787582928945	174.523322380099	5.31837832719091
A01	A	f	53	173	69	2019-mars-18 09:46:32	NaN	560.633992431811	75.8217435598984	119.325446491141	69.5583594646373	5.0383156288533
A01	A	f	53	173	69	2019-mars-18 09:46:33	NaN	457.405028238764	173.34170230219	188.804121361107	228.61873525956	4.75137137626513
A01	A	f	53	173	69	2019-mars-18 09:46:34	NaN	766.397912202664	216.279193966992	275.638689848127	102.67576814575	4.46442712367696
A01	A	f	53	173	69	2019-mars-18 09:46:35	NaN	946.782481920917	188.745439410238	360.024803434254	114.475093278874	5.74601594047281
A01	A	f	53	173	69	2019-mars-18 09:46:36	NaN	897.99702162171	170.583467492334	297.832089506109	0	7.13485488167057
A01	A	f	53	173	69	2019-mars-18 09:46:37	NaN	964.631437180394	193.995838068222	243.930804896813	9.6873623618783	7.18489183286966
A01	A	f	53	173	69	2019-mars-18 09:46:38	NaN	938.193784646918	190.450258478316	264.063551575962	11.034161393244	7.14338676765218
A01	A	f	53	173	69	2019-mars-18 09:46:39	NaN	764.923370656597	166.555821251066	198.322823301883	105.404067706645	7.1449427513441
A01	A	f	53	173	69	2019-mars-18 09:46:40	NaN	291.300159081741	119.642068174066	234.427603327472	147.996505031777	7.1494430802606
A01	A	f	53	173	69	2019-mars-18 09:46:41	NaN	823.212332532012	221.449541498148	388.938205237596	196.416080770948	7.1539434091771
A01	A	f	53	173	69	2019-mars-18 09:46:42	NaN	848.776111806754	206.472151445475	286.393973716134	205.988125805852	6.96842340776316
A01	A	f	53	173	69	2019-mars-18 09:46:43	NaN	841.203276733256	214.321375675823	305.012432782783	83.7682106381757	6.76991056325017
A01	A	f	53	173	69	2019-mars-18 09:46:44	NaN	61.7693874232192	36.2968702556635	112.461151537001	62.882079210173	6.06646528285593
A01	A	f	53	173	69	2019-mars-18 09:46:45	NaN	532.956007831213	113.880128717523	157.794815588822	131.044244577337	5.3284947076991
A01	A	f	53	173	69	2019-mars-18 09:46:46	NaN	32.4639868749662	10.2878278154444	70.8942293291765	117.765241721279	5.40018845510918
A01	A	f	53	173	69	2019-mars-18 09:46:47	NaN	475.54962763856	144.430873742249	273.498977544453	430.8225435064	5.52724386559926
A01	A	f	53	173	69	2019-mars-18 09:46:48	NaN	0	43.2577873654811	92.0588988019045	352.815251871683	5.65429927608933
A01	A	f	53	173	69	2019-mars-18 09:46:49	NaN	0	72.276215823306	25.4163277197555	407.85189321189	5.49547688980845
A01	A	f	53	173	69	2019-mars-18 09:46:50	NaN	766.529184787201	187.738996217077	184.106221065729	615.764497743452	5.3171073037495
A01	A	f	53	173	69	2019-mars-18 09:46:51	NaN	645.907094373887	103.878813118874	260.279853544087	510.288791817017	5.13873771769055
A01	A	f	53	173	69	2019-mars-18 09:46:52	NaN	22.1934679148424	87.8724431689851	53.3736713728833	788.308834735519	4.7985899033881
A01	A	f	53	173	69	2019-mars-18 09:46:53	NaN	0	24.7270238050039	0	137.674846748745	4.44738032988892
A01	A	f	53	173	69	2019-mars-18 09:46:54	NaN	0	0	27.1180687067879	227.416946516387	4.09617075638974
A01	A	f	53	173	69	2019-mars-18 09:46:55	NaN	6.68441854617748	37.4674955033349	34.9692056464863	95.5135852018027	4.4882651840328
A01	A	f	53	173	69	2019-mars-18 09:46:56	NaN	853.800983759269	177.28432469395	227.049322818408	609.712438901165	4.93118381688335
A01	A	f	53	173	69	2019-mars-18 09:46:57	NaN	872.983888362953	170.060410329827	206.66896554696	204.776901494587	5.3741024497339
A01	A	f	53	173	69	2019-mars-18 09:46:58	NaN	1085.33526611844	260.655991843993	310.565501099056	183.471656937807	5.90050619477194
A01	A	f	53	173	69	2019-mars-18 09:46:59	NaN	1022.92834492155	267.383522527011	368.148798530225	79.4513876153386	6.43261832354923
A01	A	f	53	173	69	2019-mars-18 09:47:00	NaN	1038.55580997418	247.940607970173	382.439925978786	106.467892599466	6.45721644828492
A01	A	f	53	173	69	2019-mars-18 09:47:01	NaN	163.20684718839	146.446222275613	250.110414905124	447.572990418228	6.44711276077628
A01	A	f	53	173	69	2019-mars-18 09:47:02	NaN	26.8465661285117	53.9385597162201	54.839499634983	332.570943275019	6.43700907326765
A01	A	f	53	173	69	2019-mars-18 09:47:03	NaN	62.979382108117	84.0356012004284	41.2400133391625	296.609222365043	5.92843587400852
A01	A	f	53	173	69	2019-mars-18 09:47:04	NaN	38.2572792327902	275.398718782684	118.189745946514	468.805277832588	5.3857792893295
A01	A	f	53	173	69	2019-mars-18 09:47:05	NaN	392.353923667532	181.393632225571	149.267106340846	465.459024919629	4.84312270465047
A01	A	f	53	173	69	2019-mars-18 09:47:06	NaN	681.443977063088	166.926064189787	209.089438235365	532.888970989384	4.30046611997145
A01	A	f	53	173	69	2019-mars-18 09:47:07	NaN	17.7571181760001	72.8125452524121	50.7983174074628	510.912287099758	4.21662202310237
A01	A	f	53	173	69	2019-mars-18 09:47:08	NaN	12.1280979724687	59.2726082837318	22.2248406782989	758.409632188751	4.16414972027279
A01	A	f	53	173	69	2019-mars-18 09:47:09	NaN	123.691177229275	23.562504565434	130.01035581622	267.855682017085	4.11167741744322
A01	A	f	53	173	69	2019-mars-18 09:47:10	NaN	160.006241065564	98.1434590251818	74.2331480504816	510.852749248329	4.65674587903623
A01	A	f	53	173	69	2019-mars-18 09:47:11	NaN	696.283251781036	172.640812705933	259.770465485404	216.349503592469	5.24267182879505
A01	A	f	53	173	69	2019-mars-18 09:47:12	NaN	1148.20342480826	254.441769579217	353.995568234146	167.024769212245	5.82859777855386
A01	A	f	53	173	69	2019-mars-18 09:47:13	NaN	1172.85007695508	278.941967189276	430.172613021216	52.2857629315213	6.19623900320409
A01	A	f	53	173	69	2019-mars-18 09:47:14	NaN	1218.59332616568	295.63501542948	426.944097381099	79.2205752597048	6.54895477656525
A01	A	f	53	173	69	2019-mars-18 09:47:15	NaN	1110.43644509475	246.362929467061	360.373843840585	122.079198030386	6.90167054992641
A01	A	f	53	173	69	2019-mars-18 09:47:16	NaN	1072.04491305232	224.540843077814	321.364139179276	149.48067205072	6.94290355339796
A01	A	f	53	173	69	2019-mars-18 09:47:17	NaN	1029.08619514327	227.774796360994	306.17449000201	15.5222166154906	6.96283858969881
A01	A	f	53	173	69	2019-mars-18 09:47:18	NaN	932.225292842369	180.476492090414	228.417865925201	111.033313673248	6.98277362599966
A01	A	f	53	173	69	2019-mars-18 09:47:19	NaN	813.680957958697	174.093653677555	265.10494483504	44.1391669917906	6.95542592117275
A01	A	f	53	173	69	2019-mars-18 09:47:20	NaN	800.390949222858	203.178173062718	279.75565664291	125.751366399161	6.92484520840531
A01	A	f	53	173	69	2019-mars-18 09:47:21	NaN	766.348306038994	199.141914722945	310.143506693864	116.929309478724	6.89426449563786
A01	A	f	53	173	69	2019-mars-18 09:47:22	NaN	663.968057881896	106.320070743005	247.709424357962	42.6598722625201	6.81192979176971
A01	A	f	53	173	69	2019-mars-18 09:47:23	NaN	594.173467354128	61.8951258133631	81.6962860563707	38.5547360100901	6.72605635346725
A01	A	f	53	173	69	2019-mars-18 09:47:24	NaN	14.064162115995	0	19.8276185572059	3.44095951831235	6.22386137771877
A01	A	f	53	173	69	2019-mars-18 09:47:25	NaN	324.473433494965	85.2961744752669	73.8481181810556	269.756259357339	5.69319997206089
A01	A	f	53	173	69	2019-mars-18 09:47:26	NaN	392.608228739658	138.669444686503	179.84882693386	131.614871703486	5.162538566403
A01	A	f	53	173	69	2019-mars-18 09:47:27	NaN	642.186534996536	175.091436492966	242.032692430632	184.088608184702	5.47356171903155
A01	A	f	53	173	69	2019-mars-18 09:47:28	NaN	818.552420167132	165.329380665172	265.740814549978	61.0522705991751	5.84213595257216
A01	A	f	53	173	69	2019-mars-18 09:47:29	NaN	1036.99410496346	200.94863842086	287.666332633882	125.361087222433	6.21071018611276
A01	A	f	53	173	69	2019-mars-18 09:47:30	NaN	996.118150164204	210.134072801751	270.129776949849	122.845596669822	6.21035247758675
A01	A	f	53	173	69	2019-mars-18 09:47:31	NaN	927.946662645554	237.140972247969	282.828396209775	72.5447883532092	6.1847686533631
A01	A	f	53	173	69	2019-mars-18 09:47:32	NaN	889.892979117997	160.083088231649	245.301508644118	50.3861310654292	6.34476256808659
A01	A	f	53	173	69	2019-mars-18 09:47:33	NaN	162.018187483045	117.551040578372	173.149577372533	596.454720659525	6.51744555897697
A01	A	f	53	173	69	2019-mars-18 09:47:34	NaN	233.234888507551	165.334625753502	114.151632121677	297.375244322623	6.69012854986734
A01	A	f	53	173	69	2019-mars-18 09:47:35	NaN	209.957534832605	248.202591444028	300.608778459305	791.668444811564	6.15073808803036
A01	A	f	53	173	69	2019-mars-18 09:47:36	NaN	952.63397060686	273.92270129317	366.158636327426	352.847224305945	5.56265884310412
A01	A	f	53	173	69	2019-mars-18 09:47:37	NaN	149.415969118441	44.3042607774239	98.0808253954284	801.304567645761	5.89414688987834
A01	A	f	53	173	69	2019-mars-18 09:47:38	NaN	76.3740589747083	57.7368610637649	46.6405882856664	384.438032368779	6.28851133266674
A01	A	f	53	173	69	2019-mars-18 09:47:39	NaN	51.4359049112023	25.5087332749202	45.4472095702416	401.579516502491	6.68287577545515
A01	A	f	53	173	69	2019-mars-18 09:47:40	NaN	47.7206273231526	40.8120576403596	27.0913060152499	600.41757546334	6.16940967510253
A01	A	f	53	173	69	2019-mars-18 09:47:41	NaN	165.751014180692	120.385377480517	82.9633404189741	288.865519686958	5.59386969145991
A01	A	f	53	173	69	2019-mars-18 09:47:42	NaN	620.771416089154	244.686002294247	320.159123706408	404.603615736576	5.52731070879344
A01	A	f	53	173	69	2019-mars-18 09:47:43	NaN	826.241195671906	283.687499047891	302.615514119506	340.455177351735	5.49555384585347
A01	A	f	53	173	69	2019-mars-18 09:47:44	NaN	35.6468393061924	48.5704172938901	131.618531948914	304.4952041509	5.46379698291349
A01	A	f	53	173	69	2019-mars-18 09:47:45	NaN	0	69.030427810302	37.2266663380017	564.212696123136	4.95937303347965
A01	A	f	53	173	69	2019-mars-18 09:47:46	NaN	0	13.8941294914031	42.7975536651165	294.945762558544	4.42262996702008
A01	A	f	53	173	69	2019-mars-18 09:47:47	NaN	0	48.4513136122061	23.0729375264481	271.901335134841	3.88588690056052
A01	A	f	53	173	69	2019-mars-18 09:47:48	NaN	425.55825513461	127.774704227562	176.088328528591	361.899067383993	3.34914383410095
A01	A	f	53	173	69	2019-mars-18 09:47:49	NaN	20.2180609316307	9.3497659330644	98.6541865055203	434.19291970823	4.64830654805396
A01	A	f	53	173	69	2019-mars-18 09:47:50	NaN	0	2.35528407783383	0	129.349577015119	6.07300128118341
A01	A	f	53	173	69	2019-mars-18 09:47:51	NaN	25.3897316710639	59.0766436270688	34.9900253695572	553.92488138048	6.06950086512289
A01	A	f	53	173	69	2019-mars-18 09:47:52	NaN	387.638736380048	129.280155771977	228.078920503556	280.008580860944	5.96834607989192
A01	A	f	53	173	69	2019-mars-18 09:47:53	NaN	388.154566115348	91.6045243741586	149.413489216035	192.848159548814	5.86719129466096
A01	A	f	53	173	69	2019-mars-18 09:47:54	NaN	669.235907445126	156.033459982073	251.032366113946	162.362982899015	5.97311972397809
A01	A	f	53	173	69	2019-mars-18 09:47:55	NaN	410.256497989158	197.449742948983	232.281581918857	497.549053039173	6.09320768933358
A01	A	f	53	173	69	2019-mars-18 09:47:56	NaN	0	34.9937546527799	39.8170035643263	227.01760025611	6.21329565468907
A01	A	f	53	173	69	2019-mars-18 09:47:57	NaN	0	82.3102497079157	24.3760943453482	406.462067357846	5.29840162631057
A01	A	f	53	173	69	2019-mars-18 09:47:58	NaN	0	74.6771506597209	17.8801322287968	444.717568171508	4.31273959835831
A01	A	f	53	173	69	2019-mars-18 09:47:59	NaN	86.6263519980913	267.548507588341	72.4261323714545	512.857815580314	4.49308834713113
A01	A	f	53	173	69	2019-mars-18 09:48:00	NaN	0	82.9386297784341	80.7873777496315	203.590092876442	4.75316432849775
A01	A	f	53	173	69	2019-mars-18 09:48:01	NaN	541.946679049682	124.816293308054	112.896382865654	272.271566986154	5.01324030986437
A01	A	f	53	173	69	2019-mars-18 09:48:02	NaN	402.100272664141	125.852223988397	197.172902854085	691.778422510216	5.75561495512196
A01	A	f	53	173	69	2019-mars-18 09:48:03	NaN	320.23209784912	111.28451241143	177.678806400927	249.079090302609	6.53096728679726
A01	A	f	53	173	69	2019-mars-18 09:48:04	NaN	137.509965876936	36.6544831174801	57.3177655940584	286.779770822309	6.3415754915279
A01	A	f	53	173	69	2019-mars-18 09:48:05	NaN	162.395995849803	112.212787338878	222.741649266335	90.7591106858767	6.08621828586865
A01	A	f	53	173	69	2019-mars-18 09:48:06	NaN	721.259846533972	158.799595482941	212.920870806517	61.3485457484633	5.8308610802094
A01	A	f	53	173	69	2019-mars-18 09:48:07	NaN	1102.15121102783	260.278112249945	312.060191724483	185.447676935708	5.80569641187744
A01	A	f	53	173	69	2019-mars-18 09:48:08	NaN	1074.2741793269	274.837006696906	392.679691909036	33.9805370918871	5.796271404217
A01	A	f	53	173	69	2019-mars-18 09:48:09	NaN	1061.69999363289	283.803793640047	432.56720770247	25.5581723111244	6.0994318698527
A01	A	f	53	173	69	2019-mars-18 09:48:10	NaN	1055.87342918295	231.426116780121	383.631835250384	0	6.42396570118485
A01	A	f	53	173	69	2019-mars-18 09:48:11	NaN	848.292485721995	250.847560197779	379.803948402606	50.4362771993701	6.74849953251701
A01	A	f	53	173	69	2019-mars-18 09:48:12	NaN	844.335936672404	195.333175962399	351.218234249899	108.095276034184	6.8707412675511
A01	A	f	53	173	69	2019-mars-18 09:48:13	NaN	618.868859983228	165.749616313988	276.494884936906	76.4238233948041	6.97915106437656
A01	A	f	53	173	69	2019-mars-18 09:48:14	NaN	713.80276039058	127.765411047716	298.50016956872	54.1636883245488	7.08756086120203
A01	A	f	53	173	69	2019-mars-18 09:48:15	NaN	402.182145112771	51.6156820626438	110.524740726272	101.602435488102	6.9188692177145
A01	A	f	53	173	69	2019-mars-18 09:48:16	NaN	126.185148302001	45.4374767621671	24.3307720741083	144.293909330612	6.73123046719732
A01	A	f	53	173	69	2019-mars-18 09:48:17	NaN	454.116428809947	64.2190162357296	202.468010802549	75.4901533222284	6.57034941513917
A01	A	f	53	173	69	2019-mars-18 09:48:18	NaN	24.7703427337492	0	7.68275401565539	130.506014842872	6.41129794930055
A01	A	f	53	173	69	2019-mars-18 09:48:19	NaN	0	0	0	0	6.25224648346193
A01	A	f	53	173	69	2019-mars-18 09:48:20	NaN	121.702083080387	109.940208809682	33.1711029512722	72.1619631376295	6.03450437490039
A01	A	f	53	173	69	2019-mars-18 09:48:21	NaN	633.521181275329	157.662806792488	258.514396488519	52.6213190850504	5.8127492309389
A01	A	f	53	173	69	2019-mars-18 09:48:22	NaN	892.87165836975	183.366239626781	260.166851265864	35.2642166284896	5.59099408697741
A01	A	f	53	173	69	2019-mars-18 09:48:23	NaN	1003.66214123584	251.692009442624	301.549056073486	514.203790456954	5.62712188264836
A01	A	f	53	173	69	2019-mars-18 09:48:24	NaN	1115.42621476076	265.218143823779	371.054400757852	474.706375820737	5.68088269983249
A01	A	f	53	173	69	2019-mars-18 09:48:25	NaN	1205.17721511128	272.624770090318	435.51798490581	500.922256745362	5.59981136262712
A01	A	f	53	173	69	2019-mars-18 09:48:26	NaN	1231.13618833847	333.970519761698	555.700190057643	457.437305982635	5.50952073281326
A01	A	f	53	173	69	2019-mars-18 09:48:27	NaN	1235.91186370517	333.391173065126	518.811869160248	338.036305347996	5.5951955989897
A01	A	f	53	173	69	2019-mars-18 09:48:28	NaN	1215.64633425079	321.06698215524	471.555613947356	325.958475235969	5.69290229395181
A01	A	f	53	173	69	2019-mars-18 09:48:29	NaN	1137.26654157672	270.701341512026	459.053264090837	318.404121134693	5.79060898891391
A01	A	f	53	173	69	2019-mars-18 09:48:30	NaN	1139.97172296167	306.230458478314	381.900033553138	244.058039204069	5.88705818150557
A01	A	f	53	173	69	2019-mars-18 09:48:31	NaN	1156.84911558377	255.988262155971	370.177561760987	270.419673661258	5.98342139102917
A01	A	f	53	173	69	2019-mars-18 09:48:32	NaN	1075.63538032111	232.005188046884	322.344419943512	205.282647080162	6.07188380478658
A01	A	f	53	173	69	2019-mars-18 09:48:33	NaN	853.324680355175	162.089403734139	221.276562699395	200.309838215602	6.15980599319244
A01	A	f	53	173	69	2019-mars-18 09:48:34	NaN	169.760292314126	122.356021894121	207.463320415096	211.979917042572	6.2477281815983
A01	A	f	53	173	69	2019-mars-18 09:48:35	NaN	598.032420157481	155.144481515748	171.055979077375	514.731558686394	6.02339798745504
A01	A	f	53	173	69	2019-mars-18 09:48:36	NaN	263.843703853096	129.496369365833	111.006201807041	573.007574518694	5.77771720305186
A01	A	f	53	173	69	2019-mars-18 09:48:37	NaN	952.921492459072	268.999025695781	391.730026145207	521.743376081258	5.53203641864867
A01	A	f	53	173	69	2019-mars-18 09:48:38	NaN	1262.51427945	349.783012233402	528.946563616591	322.902218442077	5.61407069648688
A01	A	f	53	173	69	2019-mars-18 09:48:39	NaN	1286.01932831913	313.273243571353	494.28269181614	313.434155505404	5.71851284182825
A01	A	f	53	173	69	2019-mars-18 09:48:40	NaN	1239.35283418137	310.196595810378	506.748124933677	235.136417411789	5.57694907549856
A01	A	f	53	173	69	2019-mars-18 09:48:41	NaN	1215.34381214789	305.138625182617	483.012664147072	243.263678900073	5.41856439213062
A01	A	f	53	173	69	2019-mars-18 09:48:42	NaN	1230.67656297389	328.045367161929	499.092597197247	362.48066457139	5.26017970876268
A01	A	f	53	173	69	2019-mars-18 09:48:43	NaN	1302.8773328223	340.87959033258	515.039452756106	260.677621385399	5.02013253361842
A01	A	f	53	173	69	2019-mars-18 09:48:44	NaN	1283.34437744316	326.25193488291	477.77013130602	241.397344916453	4.77450159835257
A01	A	f	53	173	69	2019-mars-18 09:48:45	NaN	1185.95685511411	329.123935716924	487.00933928407	259.521547840399	4.52887066308671
A01	A	f	53	173	69	2019-mars-18 09:48:46	NaN	927.602428155155	222.265076460042	433.902994970566	184.190602723755	5.18656251479335
A01	A	f	53	173	69	2019-mars-18 09:48:47	NaN	462.204321043922	147.920813352613	272.827605525895	99.2236976418145	5.9060200271472
A01	A	f	53	173	69	2019-mars-18 09:48:48	NaN	542.314928227815	112.713465458912	150.937689703913	289.072435649708	6.62547753950105
A01	A	f	53	173	69	2019-mars-18 09:48:49	NaN	747.49173514428	180.032901136754	203.16542323252	496.51611507969	6.40048997460525
A01	A	f	53	173	69	2019-mars-18 09:48:50	NaN	48.2231725837161	61.981319416978	133.043490639209	500.032871556586	6.11092496853275
A01	A	f	53	173	69	2019-mars-18 09:48:51	NaN	0	17.5994721266434	11.3018458508813	752.667336795673	5.82135996246025
A01	A	f	53	173	69	2019-mars-18 09:48:52	NaN	0	0	5.184634867915	311.08019058787	5.58332197581998
A01	A	f	53	173	69	2019-mars-18 09:48:53	NaN	177.883172227709	35.0564126020205	0	231.885052691487	5.34880720418388
A01	A	f	53	173	69	2019-mars-18 09:48:54	NaN	718.654087221072	228.633125639666	213.972547283575	647.760803499243	5.3808624881756
A01	A	f	53	173	69	2019-mars-18 09:48:55	NaN	432.87535464249	154.078083382215	234.635967215743	256.437786530859	5.43114478451793
A01	A	f	53	173	69	2019-mars-18 09:48:56	NaN	509.81947833944	198.975200911607	194.284251117625	192.059284970514	5.48142708086027
A01	A	f	53	173	69	2019-mars-18 09:48:57	NaN	1007.69189329272	279.324016362115	335.522656887729	127.832948507961	5.20680677042432
A01	A	f	53	173	69	2019-mars-18 09:48:58	NaN	1064.9062771083	237.334886927673	354.744872152677	459.766361815109	4.90997089713243
A01	A	f	53	173	69	2019-mars-18 09:48:59	NaN	1079.08501914744	264.670818136951	375.369022158548	523.982465993656	4.61313502384054
A01	A	f	53	173	69	2019-mars-18 09:49:00	NaN	1052.17693938047	268.168387975106	379.029782622009	109.465607652314	4.31629915054865
A01	A	f	53	173	69	2019-mars-18 09:49:01	NaN	928.232888206032	288.228250428457	394.683640741083	56.8046745449129	5.33209684863031
A01	A	f	53	173	69	2019-mars-18 09:49:02	NaN	1011.40463148314	247.380733501779	406.173886351332	30.4193410787122	6.43764726953884
A01	A	f	53	173	69	2019-mars-18 09:49:03	NaN	947.176013306479	231.986267682547	355.580109255077	36.7588253174685	6.56019176909635
A01	A	f	53	173	69	2019-mars-18 09:49:04	NaN	771.481916877898	169.197779063796	244.556908470139	28.3926543391288	6.61552218855809
A01	A	f	53	173	69	2019-mars-18 09:49:05	NaN	33.9190491210027	29.517977616432	63.2242874531705	518.975144070695	6.67085260801982
A01	A	f	53	173	69	2019-mars-18 09:49:06	NaN	501.053526854471	141.070748833165	138.561908119648	442.659584823724	6.33828517134257
A01	A	f	53	173	69	2019-mars-18 09:49:07	NaN	5.07094180033336	171.162622561483	88.7006640884208	297.062822638882	5.97919480433061
A01	A	f	53	173	69	2019-mars-18 09:49:08	NaN	10.832916057447	323.246472377098	25.2946301468116	454.389290534452	5.62010443731866
A01	A	f	53	173	69	2019-mars-18 09:49:09	NaN	166.901554721146	219.627298787307	96.2778191439182	215.671305826081	5.19966511278226
A01	A	f	53	173	69	2019-mars-18 09:49:10	NaN	551.640768507731	189.43015440923	201.679040520055	543.603006897551	4.77503098773144
A01	A	f	53	173	69	2019-mars-18 09:49:11	NaN	586.166339959514	121.565425734331	252.375070486659	363.645908702394	4.50887244005061
A01	A	f	53	173	69	2019-mars-18 09:49:12	NaN	0	0	24.0607183661599	500.810968885599	4.25354982928459
A01	A	f	53	173	69	2019-mars-18 09:49:13	NaN	0	0	8.54014762941016	577.774254827397	3.99822721851858
A01	A	f	53	173	69	2019-mars-18 09:49:14	NaN	0	0	0	188.212897348484	3.74290460775256
A01	A	f	53	173	69	2019-mars-18 09:49:15	NaN	0	0	0	202.700181716405	4.67238653282956
A01	A	f	53	173	69	2019-mars-18 09:49:16	NaN	134.627249576277	89.2645330908816	34.4377511536174	387.733696903132	5.68288073386699
A01	A	f	53	173	69	2019-mars-18 09:49:17	NaN	410.172707624019	125.147238612798	189.36896897539	196.635270320602	6.10405803087742
A01	A	f	53	173	69	2019-mars-18 09:49:18	NaN	400.080579448955	75.1306253989275	174.310458026349	221.199995628654	6.48494015496323
A01	A	f	53	173	69	2019-mars-18 09:49:19	NaN	167.830166583164	192.425080011486	157.155010102753	464.74363877479	6.86582227904904
A01	A	f	53	173	69	2019-mars-18 09:49:20	NaN	0	118.509158159576	8.08642795695224	492.401762369125	6.2913609828197
A01	A	f	53	173	69	2019-mars-18 09:49:21	NaN	0	69.2738717728368	0	446.387694406049	5.6515770595628
A01	A	f	53	173	69	2019-mars-18 09:49:22	NaN	0	85.881833455325	5.37444713520213	265.505027671358	5.01179313630591
A01	A	f	53	173	69	2019-mars-18 09:49:23	NaN	161.963860271483	168.110698833123	52.6285327743172	557.434534428117	4.37200921304901
A01	A	f	53	173	69	2019-mars-18 09:49:24	NaN	360.668578371322	203.921563171067	204.036345782547	355.361370395276	3.73222528979211
A01	A	f	53	173	69	2019-mars-18 09:49:25	NaN	732.485492224718	175.816748443258	236.253632294182	484.768788901932	3.09244136653521
A01	A	f	53	173	69	2019-mars-18 09:49:26	NaN	10.8097735438584	177.56339300966	35.553030853586	633.865637707293	4.29789391984498
A01	A	f	53	173	69	2019-mars-18 09:49:27	NaN	0	54.5719294907798	36.0290100742247	230.483687682335	5.62951648865188
A01	A	f	53	173	69	2019-mars-18 09:49:28	NaN	0	62.0615365743555	32.2370055802178	194.222605410961	6.96113905745878
A01	A	f	53	173	69	2019-mars-18 09:49:29	NaN	479.152466852333	144.179975320441	60.4319989402428	137.574146635031	6.29378726835675
A01	A	f	53	173	69	2019-mars-18 09:49:30	NaN	9.24425581103824	70.5667971969847	189.133246129163	209.077834060753	5.48975347187473
A01	A	f	53	173	69	2019-mars-18 09:49:31	NaN	0	42.4440854499259	28.2768353582795	543.460233927481	5.78969639659516
A01	A	f	53	173	69	2019-mars-18 09:49:32	NaN	0	4.77078288227692	13.6814233839105	530.207511913575	6.16512490908572
A01	A	f	53	173	69	2019-mars-18 09:49:33	NaN	0	2.63943290330268	6.73487300695223	55.2951223813713	6.54055342157628
A01	A	f	53	173	69	2019-mars-18 09:49:34	NaN	0	42.9618592513564	51.1160087483173	65.9108803476193	6.10310711173951
A01	A	f	53	173	69	2019-mars-18 09:49:35	NaN	0	0	26.0906295834681	7.71711095162859	5.61007961746729
A01	A	f	53	173	69	2019-mars-18 09:49:36	NaN	0	0	0	285.101421338603	5.11705212319507
A01	A	f	53	173	69	2019-mars-18 09:49:37	NaN	0	0	2.40099860823579	255.338130846086	4.74204474496207
A01	A	f	53	173	69	2019-mars-18 09:49:38	NaN	0	0	0	60.2464122788639	4.37510711825327
A01	A	f	53	173	69	2019-mars-18 09:49:39	NaN	156.768932888914	56.4279620085716	15.4469917965447	400.573559034589	4.47302234425185
A01	A	f	53	173	69	2019-mars-18 09:49:40	NaN	440.731877582837	199.752067038673	224.716997724999	150.127529669114	4.60272238069048
A01	A	f	53	173	69	2019-mars-18 09:49:41	NaN	950.928378185653	236.253653222489	329.786675470181	472.685950670387	4.73242241712911
A01	A	f	53	173	69	2019-mars-18 09:49:42	NaN	947.35322368406	209.513374764569	356.268844200134	539.254550343461	4.90157198665615
A01	A	f	53	173	69	2019-mars-18 09:49:43	NaN	944.789708643847	219.495892040269	270.754120252035	294.559644252371	5.07341896015522
A01	A	f	53	173	69	2019-mars-18 09:49:44	NaN	1040.64391788336	233.782448229743	260.113985449068	134.74782562227	5.24526593365429
A01	A	f	53	173	69	2019-mars-18 09:49:45	NaN	1032.3264847223	197.994138683324	281.010270232438	77.3797622619543	5.83536931401981
A01	A	f	53	173	69	2019-mars-18 09:49:46	NaN	1155.46656316245	244.563139046527	257.786821711114	157.698653608636	6.45407142306096
A01	A	f	53	173	69	2019-mars-18 09:49:47	NaN	1090.04885495071	283.586872702002	373.144909036057	44.2058371805951	7.07277353210211
A01	A	f	53	173	69	2019-mars-18 09:49:48	NaN	1110.31193088547	295.690034006003	412.512995345583	29.9237152064136	6.98522450704092
A01	A	f	53	173	69	2019-mars-18 09:49:49	NaN	1041.7836907681	274.237186386108	387.991489776398	20.6914789600616	6.84938480614366
A01	A	f	53	173	69	2019-mars-18 09:49:50	NaN	989.947547079093	273.70610762772	407.930087099507	11.4740025212826	6.71354510524641
A01	A	f	53	173	69	2019-mars-18 09:49:51	NaN	1037.97554564569	254.706614649954	370.936477596292	8.41940318307465	6.32793830477086
A01	A	f	53	173	69	2019-mars-18 09:49:52	NaN	1080.14732058577	263.406951957008	373.561928412777	13.6887837748474	5.92525341201698
A01	A	f	53	173	69	2019-mars-18 09:49:53	NaN	1147.01711722533	253.60041391041	400.773526349066	11.0191032774842	5.52256851926311
A01	A	f	53	173	69	2019-mars-18 09:49:54	NaN	942.727790485247	281.407046528682	367.631817144346	16.6187053687208	6.03283960378395
A01	A	f	53	173	69	2019-mars-18 09:49:55	NaN	1030.88148048176	255.34279746894	393.406463321648	21.7080565851513	6.60553502862738
A01	A	f	53	173	69	2019-mars-18 09:49:56	NaN	1022.04566621128	254.452314746058	409.056574414698	7.90982666379402	7.17823045347081
A01	A	f	53	173	69	2019-mars-18 09:49:57	NaN	1063.03321034817	260.580380107282	408.822103812199	17.8260778570122	7.0536123486679
A01	A	f	53	173	69	2019-mars-18 09:49:58	NaN	1019.91883294016	215.630139771171	287.867182237702	106.88979179651	6.88131468627993
A01	A	f	53	173	69	2019-mars-18 09:49:59	NaN	953.327910785197	222.767411330026	259.605267339951	172.428075357367	6.70901702389196
A01	A	f	53	173	69	2019-mars-18 09:50:00	NaN	923.338918423083	198.154244221093	266.052981879493	34.2618645420179	6.76812847888041
A01	A	f	53	173	69	2019-mars-18 09:50:01	NaN	592.357231851355	117.590912345252	257.466083730178	84.0498771545682	6.84306277950168
A01	A	f	53	173	69	2019-mars-18 09:50:02	NaN	357.11470132329	26.0630498948897	114.160494382634	26.8054720130391	6.35573113582382
A01	A	f	53	173	69	2019-mars-18 09:50:03	NaN	545.449104729173	137.366902212126	90.4739619307788	79.0182679703952	5.82995395749513
A01	A	f	53	173	69	2019-mars-18 09:50:04	NaN	128.149525013865	117.27849973699	120.837103175717	556.975404621787	5.30417677916643
A01	A	f	53	173	69	2019-mars-18 09:50:05	NaN	477.093650703123	54.3441953367665	132.025978653465	194.347501540518	5.88101368412322
A01	A	f	53	173	69	2019-mars-18 09:50:06	NaN	0	61.5600623317327	68.236554813664	430.245138218378	6.53324300503557
A01	A	f	53	173	69	2019-mars-18 09:50:07	NaN	546.163067459206	149.604455446553	109.816537281662	525.193545015725	6.10209029369704
A01	A	f	53	173	69	2019-mars-18 09:50:08	NaN	211.881815344648	96.0351590944547	146.88455021703	433.804659281316	5.59686017844479
A01	A	f	53	173	69	2019-mars-18 09:50:09	NaN	0	65.668002869158	49.7801804236771	296.173117106999	5.09163006319254
A01	A	f	53	173	69	2019-mars-18 09:50:10	NaN	0	0	4.84715357178058	474.695250242711	5.03779633543183
A01	A	f	53	173	69	2019-mars-18 09:50:11	NaN	0	0	0	390.781315184554	5.01482731792551
A01	A	f	53	173	69	2019-mars-18 09:50:12	NaN	0	0	0	163.10442335973	4.99185830041919
A01	A	f	53	173	69	2019-mars-18 09:50:13	NaN	0	0	2.39513463583337	100.798945713015	4.96888928291287
A01	A	f	53	173	69	2019-mars-18 09:50:14	NaN	0	0	0	89.4100975545861	4.94592026540655
A01	A	f	53	173	69	2019-mars-18 09:50:15	NaN	0	0	0	114.625040650097	4.92295124790023
A01	A	f	53	173	69	2019-mars-18 09:50:16	NaN	0	0	0	0	4.89998223039392
A01	A	f	53	173	69	2019-mars-18 09:50:17	NaN	0	0	0	0	4.8770132128876
A01	A	f	53	173	69	2019-mars-18 09:50:18	NaN	0	14.0229199238771	6.48382275942145	573.58649330184	4.85404419538128
A01	A	f	53	173	69	2019-mars-18 09:50:19	NaN	389.193035397566	78.6964909893004	159.538370681238	137.640512133696	4.83107517787496
A01	A	f	53	173	69	2019-mars-18 09:50:20	NaN	694.727975167534	154.385368330576	199.663217276871	53.9424260670218	4.80810616036864
A01	A	f	53	173	69	2019-mars-18 09:50:21	NaN	601.97359145165	150.750000483188	178.63968564431	41.6286926581788	4.78513714286232
A01	A	f	53	173	69	2019-mars-18 09:50:22	NaN	327.014918842495	154.261043849802	156.32351322552	85.623172213207	4.762168125356
A01	A	f	53	173	69	2019-mars-18 09:50:23	NaN	470.72297291297	234.231476336165	352.65263966351	63.8955810571889	4.73919910784968
A01	A	f	53	173	69	2019-mars-18 09:50:24	NaN	487.072779853393	121.085996247099	212.845641548529	247.627116689245	4.71623009034336
A01	A	f	53	173	69	2019-mars-18 09:50:25	NaN	745.256280443028	230.952379842427	324.565198523667	81.5909236096334	4.69326107283705
A01	A	f	53	173	69	2019-mars-18 09:50:26	NaN	716.28407783805	177.317098406022	249.214285062142	231.599616742512	4.67029205533073
A01	A	f	53	173	69	2019-mars-18 09:50:27	NaN	931.954997282431	216.584835541741	217.185507212429	51.5259728587668	4.64732303782441
A01	A	f	53	173	69	2019-mars-18 09:50:28	NaN	858.752996291486	173.667750628848	267.793375165262	67.1915451608604	4.91042662838062
A01	A	f	53	173	69	2019-mars-18 09:50:29	NaN	907.259305100134	222.110224009546	309.539276696199	116.126443014971	5.19309073914723
A01	A	f	53	173	69	2019-mars-18 09:50:30	NaN	1034.39027493353	231.808464536809	345.921615624283	76.2118455216444	5.93056163419043
A01	A	f	53	173	69	2019-mars-18 09:50:31	NaN	1066.56445047457	206.374892421842	344.007099133764	109.308226316739	6.69913042901275
A01	A	f	53	173	69	2019-mars-18 09:50:32	NaN	531.314370518504	118.821078958294	252.049083204891	45.4790290757754	6.65543675124832
A01	A	f	53	173	69	2019-mars-18 09:50:33	NaN	394.201271155471	60.174338567472	62.3702067737773	62.5158297367758	6.55620375911576
A01	A	f	53	173	69	2019-mars-18 09:50:34	NaN	1000.31240787067	197.993292924176	304.718217199208	58.7681618533394	6.45697076698319
A01	A	f	53	173	69	2019-mars-18 09:50:35	NaN	748.10841167185	220.291301587509	307.990363771057	53.9455287457191	6.14240622101687
A01	A	f	53	173	69	2019-mars-18 09:50:36	NaN	862.145259881197	182.511644933031	324.472934672642	58.1832236945461	5.81311815000169
A01	A	f	53	173	69	2019-mars-18 09:50:37	NaN	971.434208630045	227.972913490421	324.970567681131	30.363654823375	5.76652922899543
A01	A	f	53	173	69	2019-mars-18 09:50:38	NaN	956.926152926691	240.219755041815	292.956687092333	106.197777266233	5.73927016439922
A01	A	f	53	173	69	2019-mars-18 09:50:39	NaN	556.962328916362	100.042207584382	253.808120803767	52.1982483420814	5.71201109980301
A01	A	f	53	173	69	2019-mars-18 09:50:40	NaN	577.935572564974	151.825007493749	176.505847176332	465.375250397371	6.30253519742633
A01	A	f	53	173	69	2019-mars-18 09:50:41	NaN	23.2555293017529	43.2884660167532	103.597492722983	449.580924302466	6.93530087879412
A01	A	f	53	173	69	2019-mars-18 09:50:42	NaN	0	38.6271656821217	20.4394506591931	511.124426719556	6.66665361039153
A01	A	f	53	173	69	2019-mars-18 09:50:43	NaN	575.26219454836	161.720071565634	161.773490273646	505.409192909729	6.33637126850036
A01	A	f	53	173	69	2019-mars-18 09:50:44	NaN	92.0725109298451	125.525163806642	158.15342627819	643.900417928122	6.0060889266092
A01	A	f	53	173	69	2019-mars-18 09:50:45	NaN	0	69.9656995352486	82.7092342133004	384.719495812271	5.750912977022
A01	A	f	53	173	69	2019-mars-18 09:50:46	NaN	169.858470591535	98.2343732046361	84.3346099053532	554.623719862329	5.50087250725029
A01	A	f	53	173	69	2019-mars-18 09:50:47	NaN	161.519412016791	15.590934480995	112.959467167309	207.276112948827	5.39708358449364
A01	A	f	53	173	69	2019-mars-18 09:50:48	NaN	0	38.8660626385241	5.03626088148305	434.271707221275	5.30329476751622
A01	A	f	53	173	69	2019-mars-18 09:50:49	NaN	489.399216259065	164.176761365877	99.4131032664809	139.010300983755	5.14214067653674
A01	A	f	53	173	69	2019-mars-18 09:50:50	NaN	209.349205158997	91.9444298271303	161.24321990055	559.568495388853	4.97638041297605
A01	A	f	53	173	69	2019-mars-18 09:50:51	NaN	578.537631409977	140.889648970974	212.586346833421	262.009964136355	4.67984340422766
A01	A	f	53	173	69	2019-mars-18 09:50:52	NaN	657.932343457672	129.44388376333	173.9294581895	562.288614021779	4.37436439580787
A01	A	f	53	173	69	2019-mars-18 09:50:53	NaN	43.6450161684156	87.2499123777666	73.8359896255	192.938357598645	4.06888538738808
A01	A	f	53	173	69	2019-mars-18 09:50:54	NaN	332.953658946131	60.638385872146	143.549959716795	484.888157951858	4.39437343211575
A01	A	f	53	173	69	2019-mars-18 09:50:55	NaN	276.972580179616	126.73211639021	141.653114123833	773.775896585351	4.76300452321332
A01	A	f	53	173	69	2019-mars-18 09:50:56	NaN	886.146012780955	192.779689948136	276.323039357858	714.469843460898	5.13163561431089
A01	A	f	53	173	69	2019-mars-18 09:50:57	NaN	348.062105179853	137.16382684344	258.423237535951	768.672188644315	5.1869298846277
A01	A	f	53	173	69	2019-mars-18 09:50:58	NaN	0	24.2604098319714	37.8714882447763	369.445815511365	5.22079941506241
A01	A	f	53	173	69	2019-mars-18 09:50:59	NaN	0	0	22.6031451744038	464.076694291517	4.91764001985354
A01	A	f	53	173	69	2019-mars-18 09:51:00	NaN	0	0	0	124.840092404075	4.5914359117788
A01	A	f	53	173	69	2019-mars-18 09:51:01	NaN	0	0	0	234.738010442529	4.26523180370406
A01	A	f	53	173	69	2019-mars-18 09:51:02	NaN	371.379080430509	77.761370934453	44.2887949342432	272.932826488668	4.4691500733778
A01	A	f	53	173	69	2019-mars-18 09:51:03	NaN	511.252934911145	221.417624937061	269.22344246949	68.9766507760804	4.70931602700114
A01	A	f	53	173	69	2019-mars-18 09:51:04	NaN	1054.27265836456	290.313601570134	346.118579395345	227.922010652868	4.94948198062448
A01	A	f	53	173	69	2019-mars-18 09:51:05	NaN	1036.08967947942	292.886316172558	420.244399785729	65.2748992140064	5.47685718261928
A01	A	f	53	173	69	2019-mars-18 09:51:06	NaN	968.049314638693	242.382587186667	386.458237301976	11.0156478974697	6.0238706238189
A01	A	f	53	173	69	2019-mars-18 09:51:07	NaN	919.470419973684	199.410156237004	349.022336544859	52.0722396374183	6.01857912412769
A01	A	f	53	173	69	2019-mars-18 09:51:08	NaN	909.449360466853	202.293350831874	320.635394909047	126.46887075518	5.97552318403104
A01	A	f	53	173	69	2019-mars-18 09:51:09	NaN	973.144796280199	233.779473108533	354.401344053773	71.3782230811359	5.93246724393439
A01	A	f	53	173	69	2019-mars-18 09:51:10	NaN	964.703729474429	261.602817592125	340.945339603196	61.1088422160516	5.65148458552719
A01	A	f	53	173	69	2019-mars-18 09:51:11	NaN	950.052329757229	213.205690970583	256.69295204301	21.4418100834812	5.35423343355973
A01	A	f	53	173	69	2019-mars-18 09:51:12	NaN	905.891012850029	215.179897449869	278.587612504649	19.3182986947592	5.1899244381048
A01	A	f	53	173	69	2019-mars-18 09:51:13	NaN	705.683205159949	165.620621240534	282.377036047659	35.5386157081847	5.03470550463334
A01	A	f	53	173	69	2019-mars-18 09:51:14	NaN	647.56292242687	183.231061074045	302.227127268713	30.2920269862066	4.87948657116188
A01	A	f	53	173	69	2019-mars-18 09:51:15	NaN	567.068126023619	165.558248068398	260.92337120735	155.05615773494	5.3807217133591
A01	A	f	53	173	69	2019-mars-18 09:51:16	NaN	453.265469242375	145.908572990924	226.340314738806	75.8710475325419	5.9268426043172
A01	A	f	53	173	69	2019-mars-18 09:51:17	NaN	457.04515946367	92.3156853496494	101.767126760754	25.7315771195216	6.47296349527529
A01	A	f	53	173	69	2019-mars-18 09:51:18	NaN	716.506896495144	158.258359314641	248.746511950658	41.5062467199538	6.20392685240279
A01	A	f	53	173	69	2019-mars-18 09:51:19	NaN	872.855157715761	235.240656180969	325.372983891628	65.9113756245797	5.87915294225722
A01	A	f	53	173	69	2019-mars-18 09:51:20	NaN	937.373690440933	229.722909895627	368.065105628039	42.2252017298535	6.08976993333047
A01	A	f	53	173	69	2019-mars-18 09:51:21	NaN	1038.47772810576	266.056699658435	377.448777326834	21.8296150463113	6.33699484927267
A01	A	f	53	173	69	2019-mars-18 09:51:22	NaN	1109.68784992071	267.435997838699	370.328350472054	48.8287942136662	6.58421976521487
A01	A	f	53	173	69	2019-mars-18 09:51:23	NaN	1097.01311185838	254.743373198791	368.050038534688	38.7159335512917	6.22733376744135
A01	A	f	53	173	69	2019-mars-18 09:51:24	NaN	1010.20926804513	283.717335917306	334.860026764587	34.2184320116823	5.82914104052712
A01	A	f	53	173	69	2019-mars-18 09:51:25	NaN	942.777177480724	216.493314215802	268.191724101434	115.420179348811	5.7170007079719
A01	A	f	53	173	69	2019-mars-18 09:51:26	NaN	532.523573637018	126.671868301202	195.26150296263	91.546243149374	5.62441951349289
A01	A	f	53	173	69	2019-mars-18 09:51:27	NaN	456.713093192992	92.7083125118807	173.060224970758	48.5643540272708	5.53183831901388
A01	A	f	53	173	69	2019-mars-18 09:51:28	NaN	392.407167764052	97.7245147847316	38.2607737226199	521.718640767899	5.52026845874616
A01	A	f	53	173	69	2019-mars-18 09:51:29	NaN	403.82730628585	36.0912148880537	131.066286557039	348.85132977773	5.51423783500565
A01	A	f	53	173	69	2019-mars-18 09:51:30	NaN	0	44.3636325910751	0	322.061395143525	5.50820721126513
A01	A	f	53	173	69	2019-mars-18 09:51:31	NaN	231.283653130693	91.0656944506708	92.7750293302295	609.625138014205	5.1703964628139
A01	A	f	53	173	69	2019-mars-18 09:51:32	NaN	565.707626806215	204.221604737268	210.15771612784	730.770535469695	4.8098998938706
A01	A	f	53	173	69	2019-mars-18 09:51:33	NaN	492.994828834077	131.787795061279	298.339497775187	588.102102730125	5.03916551657773
A01	A	f	53	173	69	2019-mars-18 09:51:34	NaN	0	59.7450855485802	77.7434178388253	492.556348542173	5.30875675922802
A01	A	f	53	173	69	2019-mars-18 09:51:35	NaN	0	0	24.6152034505192	549.988837470579	5.57834800187831
A01	A	f	53	173	69	2019-mars-18 09:51:36	NaN	0	19.2283440473056	29.1421130168201	286.314152639154	4.90765405630323
A01	A	f	53	173	69	2019-mars-18 09:51:37	NaN	0	27.6971983667194	0	97.6431696537429	4.17266710640529
A01	A	f	53	173	69	2019-mars-18 09:51:38	NaN	631.542471437523	114.207451245177	104.528710065852	427.359315827523	4.34554865558311
A01	A	f	53	173	69	2019-mars-18 09:51:39	NaN	414.891519450831	79.7989683464691	197.778595739454	67.0534001914861	4.58050668332586
A01	A	f	53	173	69	2019-mars-18 09:51:40	NaN	392.047306904683	74.8301138475853	189.176453670134	76.5255152414047	4.45534930679581
A01	A	f	53	173	69	2019-mars-18 09:51:41	NaN	659.376028993238	95.3303138195034	127.697283949001	101.172697612396	4.30556865475983
A01	A	f	53	173	69	2019-mars-18 09:51:42	NaN	187.876706098961	82.9495824462214	155.301385362665	57.7321611713839	4.15578800272385
A01	A	f	53	173	69	2019-mars-18 09:51:43	NaN	690.020250294424	97.1606071799925	234.155532431079	0	3.7377077057484
A01	A	f	53	173	69	2019-mars-18 09:51:44	NaN	581.382723530774	120.840117101186	102.163450407497	16.2322528419442	3.30128213390581
A01	A	f	53	173	69	2019-mars-18 09:51:45	NaN	655.92946282525	173.483051628048	192.6316942299	32.8023181703694	2.86485656206321
A01	A	f	53	173	69	2019-mars-18 09:51:46	NaN	708.279823678356	136.209911176812	251.252939979611	133.38512609883	2.42843099022061
A01	A	f	53	173	69	2019-mars-18 09:51:47	NaN	592.188596966804	153.165150786946	244.827921500644	196.834189769452	3.95706142073677
A01	A	f	53	173	69	2019-mars-18 09:51:48	NaN	1019.37747321962	234.356899881708	330.642107357558	52.9593497473844	5.62005465483041
A01	A	f	53	173	69	2019-mars-18 09:51:49	NaN	944.250687079766	201.725594543782	317.799269140387	63.635639106652	7.28304788892405
A01	A	f	53	173	69	2019-mars-18 09:51:50	NaN	1049.23322170837	244.780115883625	296.538615561946	153.146839676039	6.97678920822805
A01	A	f	53	173	69	2019-mars-18 09:51:51	NaN	1037.02851879359	206.602541651654	279.010779874765	148.805078341018	6.53588082396401
A01	A	f	53	173	69	2019-mars-18 09:51:52	NaN	1041.24053789261	214.374200654907	287.752205462404	40.4586973009196	6.70030274210837
A01	A	f	53	173	69	2019-mars-18 09:51:53	NaN	1002.11983274165	189.691707930171	313.971692774818	57.9199761832161	6.90611476640111
A01	A	f	53	173	69	2019-mars-18 09:51:54	NaN	759.950824362309	230.996401240346	310.865589736267	48.503809052451	7.11192679069386
A01	A	f	53	173	69	2019-mars-18 09:51:55	NaN	666.387112922046	241.362164812945	348.584536458554	211.345941301211	6.93211948134687
A01	A	f	53	173	69	2019-mars-18 09:51:56	NaN	697.737380520085	167.774908458807	316.736654869361	99.2097296901166	6.7259450380761
A01	A	f	53	173	69	2019-mars-18 09:51:57	NaN	942.441363799466	182.111529570003	277.231141087394	265.857112491208	7.77087113356435
A01	A	f	53	173	69	2019-mars-18 09:51:58	NaN	926.968193853114	164.000039690554	230.421008799733	95.8237782430982	7.37404117557576
A01	A	f	53	173	69	2019-mars-18 09:51:59	NaN	943.272473139279	163.997120655398	234.696640475734	118.783988016381	6.87278035335466
A01	A	f	53	173	69	2019-mars-18 09:52:00	NaN	759.229908949969	162.934997932514	208.564320718407	191.091422056591	6.37151953113357
A01	A	f	53	173	69	2019-mars-18 09:52:01	NaN	179.611782130571	46.1146597910695	92.3322438528071	92.5412288378835	5.84365561930547
A01	A	f	53	173	69	2019-mars-18 09:52:02	NaN	0	0	0	86.2500061791877	5.31397269280326
A01	A	f	53	173	69	2019-mars-18 09:52:03	NaN	9.23003924399456	52.5634208874444	26.6644860460972	694.842795783569	5.01309292725572
A01	A	f	53	173	69	2019-mars-18 09:52:04	NaN	694.761188274679	186.67948359389	224.171493613771	464.247015449497	4.72785782228621
A01	A	f	53	173	69	2019-mars-18 09:52:05	NaN	601.593872585871	121.799081890469	208.566874110267	591.462993782447	5.21763576002763
A01	A	f	53	173	69	2019-mars-18 09:52:06	NaN	143.783520232282	66.4794368935354	140.749770392312	536.901340587542	5.76040604256609
A01	A	f	53	173	69	2019-mars-18 09:52:07	NaN	457.770625217367	177.370722618282	190.149847699635	457.962385664843	6.30317632510455
A01	A	f	53	173	69	2019-mars-18 09:52:08	NaN	830.354610911113	188.61038851974	278.043999139515	355.565124513642	5.99716119381223
A01	A	f	53	173	69	2019-mars-18 09:52:09	NaN	663.185924071112	103.15129900364	240.421207828149	485.44879809914	5.63310945302471
A01	A	f	53	173	69	2019-mars-18 09:52:10	NaN	60.4287968644556	0	25.809329907282	586.901446905933	5.40376352736407
A01	A	f	53	173	69	2019-mars-18 09:52:11	NaN	0	24.1955744897536	24.1600717429538	334.252238224302	5.18362825572895
A01	A	f	53	173	69	2019-mars-18 09:52:12	NaN	161.879071117845	21.7476433649973	3.04644624002393	180.227008196445	5.07554902382465
A01	A	f	53	173	69	2019-mars-18 09:52:13	NaN	507.086697672394	148.568522322799	297.011672246538	224.876950389962	4.9751317433553
A01	A	f	53	173	69	2019-mars-18 09:52:14	NaN	661.956289686781	124.961529583624	171.782105953032	52.0913464121118	4.87471446288595
A01	A	f	53	173	69	2019-mars-18 09:52:15	NaN	691.999262979261	155.803387705729	179.013164382499	512.105973706086	4.45896350459753
A01	A	f	53	173	69	2019-mars-18 09:52:16	NaN	721.891240709935	173.350131751034	327.645825185227	149.985177191513	4.02165126919293
A01	A	f	53	173	69	2019-mars-18 09:52:17	NaN	960.966521896742	205.105996053071	351.835146941133	108.885139663771	4.18112546470246
A01	A	f	53	173	69	2019-mars-18 09:52:18	NaN	953.679147328466	198.917328116579	334.227963868903	87.6394538188375	4.38140557001602
A01	A	f	53	173	69	2019-mars-18 09:52:19	NaN	1041.08488164175	227.80155292519	356.276734435507	109.121470597153	4.58168567532958
A01	A	f	53	173	69	2019-mars-18 09:52:20	NaN	749.485494548266	244.134471597754	439.86614558389	77.2446742257923	5.24358785493783
A01	A	f	53	173	69	2019-mars-18 09:52:21	NaN	967.769593269199	186.491568502918	222.680533197782	88.9756137845489	5.93705393706392
A01	A	f	53	173	69	2019-mars-18 09:52:22	NaN	374.564285625241	205.0633230255	254.810658896565	375.489198058108	6.63052001919
A01	A	f	53	173	69	2019-mars-18 09:52:23	NaN	639.478926214546	171.029513341596	183.413070055213	241.675462803496	6.93095313252183
A01	A	f	53	173	69	2019-mars-18 09:52:24	NaN	878.074549428401	205.749414473494	288.531241407616	48.6930439154848	7.2045121967046
A01	A	f	53	173	69	2019-mars-18 09:52:25	NaN	691.299896044613	140.071187290722	263.667106575828	113.365709914352	6.34089827209063
A01	A	f	53	173	69	2019-mars-18 09:52:26	NaN	1046.1769309345	200.953247024818	350.842664432695	121.269620212535	5.39952892944261
A01	A	f	53	173	69	2019-mars-18 09:52:27	NaN	803.950791453033	194.153124562724	316.754414805678	626.021054070503	5.61494177403561
A01	A	f	53	173	69	2019-mars-18 09:52:28	NaN	780.873541918513	216.937140767817	278.992077657917	271.804197344441	5.90945083656207
A01	A	f	53	173	69	2019-mars-18 09:52:29	NaN	1244.91951276661	227.530187184895	339.792964080366	767.604936952345	5.98616479409375
A01	A	f	53	173	69	2019-mars-18 09:52:30	NaN	611.0959005435	101.841751087378	266.280102095338	398.541908949918	6.04798677863486
A01	A	f	53	173	69	2019-mars-18 09:52:31	NaN	131.018760869423	100.24467599507	92.936155621805	637.140490252276	6.10980876317596
A01	A	f	53	173	69	2019-mars-18 09:52:32	NaN	847.13504822789	229.36584020741	298.042802884967	704.677081049566	5.85936073180564
A01	A	f	53	173	69	2019-mars-18 09:52:33	NaN	1238.221693496	265.662119091434	453.409928774267	388.818491462971	5.58756090447704
A01	A	f	53	173	69	2019-mars-18 09:52:34	NaN	626.907592563939	201.590197923333	364.940255297944	279.303025949668	5.49809961930421
A01	A	f	53	173	69	2019-mars-18 09:52:35	NaN	4.83460988614426	50.028543113885	54.6713919128258	666.773516091353	5.42110592675747
A01	A	f	53	173	69	2019-mars-18 09:52:36	NaN	0	17.7671151689717	48.1579646632091	238.523299054943	5.43493781219382
A01	A	f	53	173	69	2019-mars-18 09:52:37	NaN	0	0	14.9512263343321	35.8168598075064	5.45497999356024
A01	A	f	53	173	69	2019-mars-18 09:52:38	NaN	187.037265353821	97.3551264602465	69.0173474712075	127.070495327235	4.95475195889696
A01	A	f	53	173	69	2019-mars-18 09:52:39	NaN	348.331267588711	93.5513059819185	237.013385702427	49.6315380578631	4.41894989236798
A01	A	f	53	173	69	2019-mars-18 09:52:40	NaN	467.646317177004	117.93761978465	129.07376320292	450.372216411301	3.88314782583901
A01	A	f	53	173	69	2019-mars-18 09:52:41	NaN	150.099208378287	152.946815602678	159.325302083242	269.442277635501	4.55563255457192
A01	A	f	53	173	69	2019-mars-18 09:52:42	NaN	557.437093902989	131.645749065253	272.115289928633	83.042100236739	5.31073518383395
A01	A	f	53	173	69	2019-mars-18 09:52:43	NaN	0	0	20.166707109083	43.1833634005713	6.06583781309598
A01	A	f	53	173	69	2019-mars-18 09:52:44	NaN	0	4.90002067467088	5.16049945907344	65.8450512047343	5.80312664440148
A01	A	f	53	173	69	2019-mars-18 09:52:45	NaN	507.0826514141	141.027484389429	165.101490568952	91.0991585260411	5.47082136986732
A01	A	f	53	173	69	2019-mars-18 09:52:46	NaN	349.238875481923	138.037736357203	133.198249184801	404.067604829759	5.13851609533316
A01	A	f	53	173	69	2019-mars-18 09:52:47	NaN	363.82757571535	63.6104003350889	94.2715177796074	173.404147861807	4.80621082079899
A01	A	f	53	173	69	2019-mars-18 09:52:48	NaN	171.296899883531	94.7876672651294	57.958010774027	519.897607571786	4.08269434220651
A01	A	f	53	173	69	2019-mars-18 09:52:49	NaN	585.374188841308	188.738781637854	260.19399661434	161.579996240979	3.33242837957719
A01	A	f	53	173	69	2019-mars-18 09:52:50	NaN	757.70564458125	139.985786200568	162.000969599737	36.6374537328946	2.58216241694788
A01	A	f	53	173	69	2019-mars-18 09:52:51	NaN	382.540069110563	81.952259411791	81.6466035495168	30.9536292741724	1.83189645431857
A01	A	f	53	173	69	2019-mars-18 09:52:52	NaN	442.77075919789	71.3768980067685	149.980950978279	0	3.85178749863628
A01	A	f	53	173	69	2019-mars-18 09:52:53	NaN	0	9.61406911781229	13.3211228594946	0	6.06109098786535
A01	A	f	53	173	69	2019-mars-18 09:52:54	NaN	0	0	0	360.554451938029	6.36970337898114
A01	A	f	53	173	69	2019-mars-18 09:52:55	NaN	0	0	0	163.584495555569	6.54835398560651
A01	A	f	53	173	69	2019-mars-18 09:52:56	NaN	0	0	0	274.165139488529	6.72700459223188
A01	A	f	53	173	69	2019-mars-18 09:52:57	NaN	0	0	0	104.438056739054	5.92539518252602
A01	A	f	53	173	69	2019-mars-18 09:52:58	NaN	47.2170413778935	48.0564517687998	8.3898931352882	130.386116471963	5.05675944691718
A01	A	f	53	173	69	2019-mars-18 09:52:59	NaN	483.061776936679	90.0998199825011	115.443418732429	10.3815827664194	5.25659670094671
A01	A	f	53	173	69	2019-mars-18 09:53:00	NaN	312.257832608921	70.630816041613	57.914936207717	0	5.52949193717914
A01	A	f	53	173	69	2019-mars-18 09:53:01	NaN	422.972744666805	75.1416805714843	185.658342535332	62.8414182197768	5.25049052185291
A01	A	f	53	173	69	2019-mars-18 09:53:02	NaN	595.8894197182	104.911072137692	125.734241737719	2.64639591908935	4.93375258334289
A01	A	f	53	173	69	2019-mars-18 09:53:03	NaN	54.3218744138682	19.3360318695789	103.527658641517	4.60572134175229	4.98694931394797
A01	A	f	53	173	69	2019-mars-18 09:53:04	NaN	42.7419603562473	38.9010251510646	22.4719138831919	13.5181476433261	5.06544072278147
A01	A	f	53	173	69	2019-mars-18 09:53:05	NaN	0	0	0	47.2754779763976	5.14393213161498
A01	A	f	53	173	69	2019-mars-18 09:53:06	NaN	0	38.9407175155032	47.7578204705968	63.8252009236259	4.95434939651365
A01	A	f	53	173	69	2019-mars-18 09:53:07	NaN	0	0	8.26441547394922	43.8900068466443	4.74643680541593
A01	A	f	53	173	69	2019-mars-18 09:53:08	NaN	0	0	7.24457672956105	0	4.76986125678847
A01	A	f	53	173	69	2019-mars-18 09:53:09	NaN	25.6069070743359	23.1871711693075	2.31615308766266	46.1068494941681	4.80910362559457
A01	A	f	53	173	69	2019-mars-18 09:53:10	NaN	557.596810369199	123.948194275119	183.159021633004	43.8957779801911	4.84834599440067
A01	A	f	53	173	69	2019-mars-18 09:53:11	NaN	153.656989663065	98.5690214482701	75.4068384367962	6.34032624716017	4.89294442082654
A01	A	f	53	173	69	2019-mars-18 09:53:12	NaN	474.255820753251	46.1085223567962	117.923793679426	34.3698570121406	4.93790907341444
A01	A	f	53	173	69	2019-mars-18 09:53:13	NaN	18.074534265421	17.1816628577862	79.4729346270792	394.278083489997	4.87073490601745
A01	A	f	53	173	69	2019-mars-18 09:53:14	NaN	0	0	0	170.18600763915	4.79589312699738
A01	A	f	53	173	69	2019-mars-18 09:53:15	NaN	0	5.46597816627348	8.33185168526704	441.410888480957	4.72105134797731
A01	A	f	53	173	69	2019-mars-18 09:53:16	NaN	0	0	0	138.387742467419	4.34396488432578
A01	A	f	53	173	69	2019-mars-18 09:53:17	NaN	0	5.22734354800245	0	44.089584772462	3.94621211745183
A01	A	f	53	173	69	2019-mars-18 09:53:18	NaN	0	2.51440961667465	7.71875416827548	0	3.54845935057788
A01	A	f	53	173	69	2019-mars-18 09:53:19	NaN	278.151859638277	36.6055754704127	30.6850179448834	0	3.99222185693275
A01	A	f	53	173	69	2019-mars-18 09:53:20	NaN	289.535708539302	18.0348505431024	103.640807720341	56.1912472437202	4.49352386914696
A01	A	f	53	173	69	2019-mars-18 09:53:21	NaN	68.9892368395791	36.1174440507461	72.4136327311469	56.9283967230797	4.62965470900524
A01	A	f	53	173	69	2019-mars-18 09:53:22	NaN	675.355155613907	114.342531281937	203.996964498758	69.5853869653984	4.74081657981276
A01	A	f	53	173	69	2019-mars-18 09:53:23	NaN	604.284264312919	115.35551043244	106.401878557699	292.359580395062	4.85197845062029
A01	A	f	53	173	69	2019-mars-18 09:53:24	NaN	84.3774184305743	74.621080029974	156.223430911658	537.371860315753	4.91793690895084
A01	A	f	53	173	69	2019-mars-18 09:53:25	NaN	48.736474293872	44.6282365846746	88.6479177001447	536.29261573378	4.98080453565904
A01	A	f	53	173	69	2019-mars-18 09:53:26	NaN	3.17039300185164	56.4668532162485	48.3137116612042	413.301400154323	4.82748766002618
A01	A	f	53	173	69	2019-mars-18 09:53:27	NaN	670.425142503891	119.689557835018	181.900914367783	308.368528029061	4.65938893808039
A01	A	f	53	173	69	2019-mars-18 09:53:28	NaN	706.075236547244	232.40842257878	277.752147460278	240.721085338589	4.20264763717755
A01	A	f	53	173	69	2019-mars-18 09:53:29	NaN	0	59.7650768878485	109.585730657068	692.922718558425	3.72617009155955
A01	A	f	53	173	69	2019-mars-18 09:53:30	NaN	0	69.0896644016238	21.2692573797132	620.704817141337	3.24969254594155
A01	A	f	53	173	69	2019-mars-18 09:53:31	NaN	21.2783744235136	28.8136593800861	98.3330234566177	402.456270548741	3.67877571762628
A01	A	f	53	173	69	2019-mars-18 09:53:32	NaN	109.57592988898	16.0650379800682	40.7019099821168	179.484609577709	4.16977757083431
A01	A	f	53	173	69	2019-mars-18 09:53:33	NaN	293.302423267874	79.4829563564284	124.944349188136	449.561229364186	4.32067817335624
A01	A	f	53	173	69	2019-mars-18 09:53:34	NaN	487.786992697495	174.562547023496	290.472974219336	157.955482619764	4.44832398950539
A01	A	f	53	173	69	2019-mars-18 09:53:35	NaN	851.633397583791	214.049952908262	283.421620047887	196.985670243541	4.57596980565453
A01	A	f	53	173	69	2019-mars-18 09:53:36	NaN	1103.21136978647	247.903512056436	337.708407994862	57.8703268195759	4.7205392759902
A01	A	f	53	173	69	2019-mars-18 09:53:37	NaN	1051.04980972603	315.93488112996	344.460261064966	93.3849705372138	4.86626591926171
A01	A	f	53	173	69	2019-mars-18 09:53:38	NaN	1131.69702071826	273.48130928776	414.653240656809	23.163291649609	4.75734685170008
A01	A	f	53	173	69	2019-mars-18 09:53:39	NaN	1062.72317638959	281.209497045549	352.538617203303	13.2959426772298	4.63101611160374
A01	A	f	53	173	69	2019-mars-18 09:53:40	NaN	1000.09222110663	260.139707000301	393.240917748422	162.747100460627	4.50468537150739
A01	A	f	53	173	69	2019-mars-18 09:53:41	NaN	1048.11085071015	275.812103260195	458.839082160196	94.2064566768155	5.3883792746237
A01	A	f	53	173	69	2019-mars-18 09:53:42	NaN	874.483049055706	245.274154563299	328.376271162969	115.470745793777	6.34113469180985
A01	A	f	53	173	69	2019-mars-18 09:53:43	NaN	784.454795075834	238.572597934601	363.431923401531	85.8638500325054	6.06317712458191
A01	A	f	53	173	69	2019-mars-18 09:53:44	NaN	980.799181822139	270.007501799721	351.250236420147	263.471505648005	5.70106824218101
A01	A	f	53	173	69	2019-mars-18 09:53:45	NaN	1078.52252211464	262.529889154185	356.730219159154	64.8488117882371	5.35941252559232
A01	A	f	53	173	69	2019-mars-18 09:53:46	NaN	1062.26270455153	267.177841800118	417.098307543848	65.9139159222257	5.0191553160678
A01	A	f	53	173	69	2019-mars-18 09:53:47	NaN	930.747114295655	268.374510429088	327.267494827863	52.9670827107968	5.42522864999176
A01	A	f	53	173	69	2019-mars-18 09:53:48	NaN	960.210899143086	227.24348985906	358.460978607775	113.082410979759	5.88233313218532
A01	A	f	53	173	69	2019-mars-18 09:53:49	NaN	1036.99474715444	232.232990684661	374.990202488751	23.975115305783	5.65684686753518
A01	A	f	53	173	69	2019-mars-18 09:53:50	NaN	998.959224538106	213.621552896078	320.968339308192	103.049736798619	5.38468773130273
A01	A	f	53	173	69	2019-mars-18 09:53:51	NaN	1070.7733601218	222.624325110413	357.526783233752	140.144532267137	5.32998812358755
A01	A	f	53	173	69	2019-mars-18 09:53:52	NaN	996.594113465073	295.645057784928	439.260487590299	169.389974706401	5.29015754346331
A01	A	f	53	173	69	2019-mars-18 09:53:53	NaN	1071.11342155824	224.908360702913	317.493136700414	220.56910171397	5.25032696333906
A01	A	f	53	173	69	2019-mars-18 09:53:54	NaN	682.961250593066	239.998532140407	269.495174981386	131.204542250186	5.02405093389819
A01	A	f	53	173	69	2019-mars-18 09:53:55	NaN	446.01348398859	162.167866906089	152.282206480858	516.610347411071	4.78502649766683
A01	A	f	53	173	69	2019-mars-18 09:53:56	NaN	31.5049608769036	38.636774952076	182.982640400052	490.081722620462	4.90780367390633
A01	A	f	53	173	69	2019-mars-18 09:53:57	NaN	6.44937040710248	2.44094956335688	15.1564186733531	169.873092408171	5.05531942193976
A01	A	f	53	173	69	2019-mars-18 09:53:58	NaN	26.3491151005636	15.9129027715181	7.61497977445115	254.568523184732	4.99472338702612
A01	A	f	53	173	69	2019-mars-18 09:53:59	NaN	354.950633636439	185.215054123815	212.552654604032	413.069409171267	4.91989748661221
A01	A	f	53	173	69	2019-mars-18 09:54:00	NaN	982.046244255271	190.277021722684	234.069775894594	278.037575350172	4.73206428023536
A01	A	f	53	173	69	2019-mars-18 09:54:01	NaN	1086.63369086802	267.17749332458	354.335237155184	222.084216651118	4.53650407857864
A01	A	f	53	173	69	2019-mars-18 09:54:02	NaN	1146.26095124915	274.139505094515	443.186463364538	283.692403688609	4.70389187487024
A01	A	f	53	173	69	2019-mars-18 09:54:03	NaN	1116.39531644039	296.612955150044	396.490616431837	177.369358458734	4.89609662828594
A01	A	f	53	173	69	2019-mars-18 09:54:04	NaN	1053.02937544607	278.000950980687	383.670022568537	227.798320739884	4.6490975023192
A01	A	f	53	173	69	2019-mars-18 09:54:05	NaN	963.532786797642	171.419517938808	303.316229426731	602.661874530445	4.37206734186313
A01	A	f	53	173	69	2019-mars-18 09:54:06	NaN	136.834969981527	18.7717003310471	161.753628626752	560.967690338339	4.22122324760889
A01	A	f	53	173	69	2019-mars-18 09:54:07	NaN	29.557604510316	38.5434217341438	88.036740222883	758.530739360064	4.07900726044525
A01	A	f	53	173	69	2019-mars-18 09:54:08	NaN	311.195569678205	65.0020368434879	183.313050872962	351.727132351788	3.9367912732816
A01	A	f	53	173	69	2019-mars-18 09:54:09	NaN	0	0	23.3032620939076	330.064396792838	4.03034692586012
A01	A	f	53	173	69	2019-mars-18 09:54:10	NaN	0	0	0	180.138208073263	4.14002371619803
A01	A	f	53	173	69	2019-mars-18 09:54:11	NaN	0	0	0	130.443204204995	4.24970050653595
A01	A	f	53	173	69	2019-mars-18 09:54:12	NaN	0	0	7.47433803005117	437.620930203471	4.34610445597497
A01	A	f	53	173	69	2019-mars-18 09:54:13	NaN	0	19.6495685625436	2.4450846982778	231.132545083703	4.44160086073709
A01	A	f	53	173	69	2019-mars-18 09:54:14	NaN	552.18444647849	124.725201370353	97.3303644895854	204.401524003054	4.71813877068684
A01	A	f	53	173	69	2019-mars-18 09:54:15	NaN	26.3473764389463	5.3457155742141	48.254607682758	86.265798191487	5.00705558697412
A01	A	f	53	173	69	2019-mars-18 09:54:16	NaN	0	4.93016850365415	0	46.6705539433442	5.29597240326139
A01	A	f	53	173	69	2019-mars-18 09:54:17	NaN	363.730199788934	79.2756566412116	135.61782125419	117.29200783257	4.51965948450174
A01	A	f	53	173	69	2019-mars-18 09:54:18	NaN	2.36445250314973	36.00059696485	70.3524586538075	62.3632790272917	3.67051034454512
A01	A	f	53	173	69	2019-mars-18 09:54:19	NaN	0	0	0	300.706706165886	4.01907699477523
A01	A	f	53	173	69	2019-mars-18 09:54:20	NaN	585.637869032513	134.633463358437	115.243985398542	680.605934894215	4.44953874177343
A01	A	f	53	173	69	2019-mars-18 09:54:21	NaN	81.1208439029299	32.2090910053998	71.3774690291651	665.211109538377	4.88000048877162
A01	A	f	53	173	69	2019-mars-18 09:54:22	NaN	286.000626917275	53.3533006902984	179.365485635253	430.541365476095	4.57151642594062
A01	A	f	53	173	69	2019-mars-18 09:54:23	NaN	0	0	8.1075559138549	206.103528199084	4.21250615389014
A01	A	f	53	173	69	2019-mars-18 09:54:24	NaN	0	0	0	123.405674566315	3.97582619526252
A01	A	f	53	173	69	2019-mars-18 09:54:25	NaN	0	0	0	361.047390340405	3.74751070250941
A01	A	f	53	173	69	2019-mars-18 09:54:26	NaN	0	0	0	156.058247546063	3.5191952097563
A01	A	f	53	173	69	2019-mars-18 09:54:27	NaN	0	0	0	85.0369302662029	3.96409560134384
A01	A	f	53	173	69	2019-mars-18 09:54:28	NaN	0	0	0	142.596196190776	4.45502784827306
A01	A	f	53	173	69	2019-mars-18 09:54:29	NaN	0	0	0	25.5324174916827	4.94596009520228
A01	A	f	53	173	69	2019-mars-18 09:54:30	NaN	0	0	0	23.5399811781181	4.44372482850128
A01	A	f	53	173	69	2019-mars-18 09:54:31	NaN	0	0	0	0	3.87358067197834
A01	A	f	53	173	69	2019-mars-18 09:54:32	NaN	0	0	0	60.3633933504	3.78872346418876
A01	A	f	53	173	69	2019-mars-18 09:54:33	NaN	0	11.1817274376368	21.1955367032009	302.923654436011	3.73704826998598
A01	A	f	53	173	69	2019-mars-18 09:54:34	NaN	0	0	26.5975294881441	197.41212105448	3.6853730757832
A01	A	f	53	173	69	2019-mars-18 09:54:35	NaN	34.2029012262284	7.56108389590448	2.32565582153205	272.33954762303	4.15958268889357
A01	A	f	53	173	69	2019-mars-18 09:54:36	NaN	63.9243997960601	10.1802523035277	15.8574337253931	675.77461825841	4.66975023754883
A01	A	f	53	173	69	2019-mars-18 09:54:37	NaN	7.77661552922295	0	0	340.863643522322	4.27486140572661
A01	A	f	53	173	69	2019-mars-18 09:54:38	NaN	0	0	0	322.43017024178	3.81808837694915
A01	A	f	53	173	69	2019-mars-18 09:54:39	NaN	0	0	0	142.112563655477	3.65842018491475
A01	A	f	53	173	69	2019-mars-18 09:54:40	NaN	0	0	0	57.4329824442851	3.51906685351368
A01	A	f	53	173	69	2019-mars-18 09:54:41	NaN	23.3631442510718	30.9891639833317	14.7005048627407	375.482937483315	3.37971352211262
A01	A	f	53	173	69	2019-mars-18 09:54:42	NaN	607.480434491811	115.912621615239	194.812704153051	223.049456086352	4.12141646799732
A01	A	f	53	173	69	2019-mars-18 09:54:43	NaN	2.86024999068754	0	47.7889302725301	237.180837854352	4.92336257814274
A01	A	f	53	173	69	2019-mars-18 09:54:44	NaN	0	14.5611505729215	19.4363331779623	686.47406262029	5.72530868828817
A01	A	f	53	173	69	2019-mars-18 09:54:45	NaN	0	0	5.19738345626729	133.968930022392	5.46616630521012
A01	A	f	53	173	69	2019-mars-18 09:54:46	NaN	0	60.4483803651299	31.953126661826	565.630477138052	5.13447086276636
A01	A	f	53	173	69	2019-mars-18 09:54:47	NaN	342.782446673953	134.277354615019	148.655522341104	317.621044326706	4.85925144525326
A01	A	f	53	173	69	2019-mars-18 09:54:48	NaN	370.912839251978	93.7918432214311	104.337150163838	475.536494946629	4.58789363628217
A01	A	f	53	173	69	2019-mars-18 09:54:49	NaN	515.38725343209	96.5150321832429	179.900815133574	302.990998020924	4.31653582731108
A01	A	f	53	173	69	2019-mars-18 09:54:50	NaN	7.46857027811181	0	0	205.443982462052	4.37016674641817
A01	A	f	53	173	69	2019-mars-18 09:54:51	NaN	0	2.59310142926741	0	370.324419387004	4.44601911701873
A01	A	f	53	173	69	2019-mars-18 09:54:52	NaN	0	0	0	162.47168254773	4.20302935901301
A01	A	f	53	173	69	2019-mars-18 09:54:53	NaN	0	0	0	391.17803611445	3.93823842982105
A01	A	f	53	173	69	2019-mars-18 09:54:54	NaN	123.11313324424	62.1879489137731	35.2046925502155	453.507243038727	3.99191720755924
A01	A	f	53	173	69	2019-mars-18 09:54:55	NaN	410.320477190936	70.4400607885581	150.208346423624	358.536758226755	4.06737169175529
A01	A	f	53	173	69	2019-mars-18 09:54:56	NaN	0	2.29519787757912	23.7169988401595	576.237095215474	4.14282617595134
A01	A	f	53	173	69	2019-mars-18 09:54:57	NaN	59.8349378012242	59.4299842561982	14.2525168753809	491.109906823073	4.31310544179231
A01	A	f	53	173	69	2019-mars-18 09:54:58	NaN	636.980191725811	184.602651817689	257.195782295454	365.540962265984	4.48986845338689
A01	A	f	53	173	69	2019-mars-18 09:54:59	NaN	878.587640922808	188.310405384968	239.911065694308	346.340885743081	4.48264489785701
A01	A	f	53	173	69	2019-mars-18 09:55:00	NaN	694.06113839449	185.168335721906	203.59704266043	310.339816807439	4.46284106423383
A01	A	f	53	173	69	2019-mars-18 09:55:01	NaN	404.240623918322	104.618910611073	152.959942440282	190.561139748473	4.44303723061065
A01	A	f	53	173	69	2019-mars-18 09:55:02	NaN	161.095599032798	40.6561395998598	200.393571180704	77.4477502940694	4.42323339698747
A01	A	f	53	173	69	2019-mars-18 09:55:03	NaN	130.319847974832	86.7964569230255	140.042226948954	162.39013038198	4.4034295633643
A01	A	f	53	173	69	2019-mars-18 09:55:04	NaN	765.108801057284	210.762576169017	324.159633518672	192.910187906906	3.83917572837701
A01	A	f	53	173	69	2019-mars-18 09:55:05	NaN	886.374441490376	220.114902351478	332.106435666404	187.904827755607	3.23769454286939
A01	A	f	53	173	69	2019-mars-18 09:55:06	NaN	1035.28038966887	273.848354997892	330.196464372673	50.280082167127	2.63621335736177
A01	A	f	53	173	69	2019-mars-18 09:55:07	NaN	1152.91847654293	258.51220095241	390.518077542348	442.344938890215	3.39668677499659
A01	A	f	53	173	69	2019-mars-18 09:55:08	NaN	1149.92261034026	309.424984685825	398.261670854056	530.235111529987	4.25028529369735
A01	A	f	53	173	69	2019-mars-18 09:55:09	NaN	1101.41819095616	274.402579496989	376.001979667831	476.174276935168	5.10388381239812
A01	A	f	53	173	69	2019-mars-18 09:55:10	NaN	1089.05211488338	311.815157190187	401.836915055979	123.562187803441	5.13731928620322
A01	A	f	53	173	69	2019-mars-18 09:55:11	NaN	1118.14698458464	299.829238454675	357.338853933416	140.916212802759	5.11467523556731
A01	A	f	53	173	69	2019-mars-18 09:55:12	NaN	1114.81330261083	273.241142871797	352.850083319581	104.183614852926	5.0920311849314
A01	A	f	53	173	69	2019-mars-18 09:55:13	NaN	1107.06474227319	297.804436837672	351.746628829156	101.652612897909	5.06938713429548
A01	A	f	53	173	69	2019-mars-18 09:55:14	NaN	1072.42991143693	276.758110116998	382.708411746909	89.0416711733631	5.04674308365957
A01	A	f	53	173	69	2019-mars-18 09:55:15	NaN	1138.45090462347	262.539411172769	402.704586999299	74.4649778683312	5.02409903302366
A01	A	f	53	173	69	2019-mars-18 09:55:16	NaN	1196.81194951363	284.778940815791	402.67807196806	231.888256349988	5.00145498238775
A01	A	f	53	173	69	2019-mars-18 09:55:17	NaN	1200.73527788027	342.52887416666	520.181724144422	142.159056385282	4.97881093175184
A01	A	f	53	173	69	2019-mars-18 09:55:18	NaN	1190.9831296375	319.703291612482	463.560430334576	118.985136501561	4.95616688111593
A01	A	f	53	173	69	2019-mars-18 09:55:19	NaN	1157.66967920619	317.626414795672	428.947519396194	36.2147152812613	4.93352283048002
A01	A	f	53	173	69	2019-mars-18 09:55:20	NaN	1099.52980736403	299.93045081482	406.522759158425	59.9245031259402	4.9108787798441
A01	A	f	53	173	69	2019-mars-18 09:55:21	NaN	1160.72268819359	291.465293518411	442.765814994389	25.5699397089579	4.88823472920819
A01	A	f	53	173	69	2019-mars-18 09:55:22	NaN	1026.95964081009	267.148307662634	404.656042911429	5.39999068994252	4.86559067857228
A01	A	f	53	173	69	2019-mars-18 09:55:23	NaN	955.141073027493	273.093993364764	398.156773778362	13.2119087912472	4.84294662793637
A01	A	f	53	173	69	2019-mars-18 09:55:24	NaN	1066.09728794695	280.382155905065	385.674637581756	28.9391191108771	4.82030257730046
A01	A	f	53	173	69	2019-mars-18 09:55:25	NaN	1067.22325281034	285.020505472551	382.500086845909	17.0790224928489	4.79765852666455
A01	A	f	53	173	69	2019-mars-18 09:55:26	NaN	1127.0541132734	276.989032393847	433.71262221381	18.686146601983	4.77501447602863
A01	A	f	53	173	69	2019-mars-18 09:55:27	NaN	1063.28203976402	288.417405861649	390.204571739514	13.680372275339	4.75237042539272
A01	A	f	53	173	69	2019-mars-18 09:55:28	NaN	1028.10071346432	286.280844144763	411.252692839757	20.3247672474782	4.72972637475681
A01	A	f	53	173	69	2019-mars-18 09:55:29	NaN	999.557290658836	299.997734392323	395.091396434968	19.5160678621721	4.7070823241209
A01	A	f	53	173	69	2019-mars-18 09:55:30	NaN	1102.37866645669	280.060671522064	437.340026544509	15.9711056932264	4.68443827348499
A01	A	f	53	173	69	2019-mars-18 09:55:31	NaN	1089.07625139235	285.685480739097	454.055475536571	13.6456731387216	4.66179422284908
A01	A	f	53	173	69	2019-mars-18 09:55:32	NaN	1075.72023095621	298.178262493525	450.175863159516	22.0182594462813	4.63915017221316
A01	A	f	53	173	69	2019-mars-18 09:55:33	NaN	1108.85099044784	321.430674123379	419.131830537037	14.3550154255209	4.61650612157725
A01	A	f	53	173	69	2019-mars-18 09:55:34	NaN	1203.27662969922	297.297822816413	422.908071424806	18.880753979939	4.59386207094134
A01	A	f	53	173	69	2019-mars-18 09:55:35	NaN	1116.60904584543	310.506032874508	439.393657565823	13.9363959926758	4.57121802030543
A01	A	f	53	173	69	2019-mars-18 09:55:36	NaN	1148.52702091009	303.279995607378	403.24408610949	23.9977027196241	4.54857396966952
A01	A	f	53	173	69	2019-mars-18 09:55:37	NaN	1097.81862524539	282.88773012484	418.141305532038	14.0489381984043	4.52592991903361
A01	A	f	53	173	69	2019-mars-18 09:55:38	NaN	1080.74065136044	305.449768379826	405.761958187639	35.1161736781807	4.2100435344662
A01	A	f	53	173	69	2019-mars-18 09:55:39	NaN	1062.98450561521	305.362577990039	377.77704242042	105.417270837816	3.87410639202392
A01	A	f	53	173	69	2019-mars-18 09:55:40	NaN	1060.77531288779	269.064815828437	369.448628465701	543.789536489902	4.06256722393007
A01	A	f	53	173	69	2019-mars-18 09:55:41	NaN	708.169431387317	158.405018883521	315.423759550876	154.817703891744	4.28688432758794
A01	A	f	53	173	69	2019-mars-18 09:55:42	NaN	789.480506492836	202.744363470133	285.385564016245	192.370913200633	4.51120143124581
A01	A	f	53	173	69	2019-mars-18 09:55:43	NaN	829.905319225476	239.648184690087	351.68485502772	405.703429692199	4.38016382132312
A01	A	f	53	173	69	2019-mars-18 09:55:44	NaN	1092.34159510765	288.376008309377	477.176600564565	357.06628126363	4.22482845320689
A01	A	f	53	173	69	2019-mars-18 09:55:45	NaN	226.542392985482	138.395552133998	182.775535687733	224.575650694136	4.95732387716248
A01	A	f	53	173	69	2019-mars-18 09:55:46	NaN	941.791832122794	202.799106077566	327.482080573129	785.986653891844	5.75052568005936
A01	A	f	53	173	69	2019-mars-18 09:55:47	NaN	1061.63862738179	259.293514631791	312.798848800865	451.193752846745	6.18964390266066
A01	A	f	53	173	69	2019-mars-18 09:55:48	NaN	1201.16131736219	259.363220575627	408.876210779258	478.434310378033	6.60455128216464
A01	A	f	53	173	69	2019-mars-18 09:55:49	NaN	1179.75164581896	304.554707581998	408.367435189902	414.09702287641	6.4381845869827
A01	A	f	53	173	69	2019-mars-18 09:55:50	NaN	1203.68580269476	286.599008523866	395.626233062324	374.328184330403	6.23207265592728
A01	A	f	53	173	69	2019-mars-18 09:55:51	NaN	1090.14680583143	270.378950582785	392.86006550812	290.372016313363	6.39769527844657
A01	A	f	53	173	69	2019-mars-18 09:55:52	NaN	1008.40477280648	237.054933344892	283.622960397713	229.960213185145	6.58873564821923
A01	A	f	53	173	69	2019-mars-18 09:55:53	NaN	946.981592111463	204.833723803627	321.651635089744	269.27335258156	6.29823924841042
A01	A	f	53	173	69	2019-mars-18 09:55:54	NaN	191.377066019291	98.6455109130204	157.62118623207	251.369009693102	5.9748172575209
A01	A	f	53	173	69	2019-mars-18 09:55:55	NaN	0	0	25.2884610251222	52.7597876650211	5.65139526663138
A01	A	f	53	173	69	2019-mars-18 09:55:56	NaN	0	19.5948485387946	0	26.147163976703	4.9127075581809
A01	A	f	53	173	69	2019-mars-18 09:55:57	NaN	564.026061762525	203.168694533363	268.251649740046	202.00809750022	4.14562561263046
A01	A	f	53	173	69	2019-mars-18 09:55:58	NaN	19.5828094387864	67.1162285111158	25.2114991005788	261.147797781222	4.15801304519426
A01	A	f	53	173	69	2019-mars-18 09:55:59	NaN	242.180267160626	196.214903760488	58.9173937023021	476.527896725511	4.22369752925222
A01	A	f	53	173	69	2019-mars-18 09:56:00	NaN	377.669794909377	199.761597873446	236.267717248334	154.425083721804	4.28938201331018
A01	A	f	53	173	69	2019-mars-18 09:56:01	NaN	779.692208693929	308.341062270362	292.769529109942	379.648547064412	4.35506649736815
A01	A	f	53	173	69	2019-mars-18 09:56:02	NaN	1146.46947712801	287.788129642383	402.826315969195	252.644157114689	4.65580264622123
A01	A	f	53	173	69	2019-mars-18 09:56:03	NaN	1147.45552047824	298.876803136894	442.101407446975	215.841754798953	4.97261070377813
[truncated: 81,107 more rows]
